# Supplementary material for: Prediction of pavement water film depth and estimation of critical rainfall conditions for refined road safety management: A simulation study
Source: PLoS One. 2025 Feb 13;20(2):e0318228. doi: 10.1371/journal.pone.0318228 (PMC11825053; doi:10.1371/journal.pone.0318228)
Supplement: S1 File — (XLSX) [file pone.0318228.s001.xlsx]

## Sheet: Fig 5
Model	Test site	WFD (mm)
M-WFD	1	0.184
M-WFD	2	0.316
M-WFD	3	0.332
M-WFD	4	0.564
M-WFD	5	0.69
M-WFD	6	0.852
DE-WFD	1	0.189291
DE-WFD	2	0.324397
DE-WFD	3	0.312935
DE-WFD	4	0.561727
DE-WFD	5	0.727251
DE-WFD	6	0.800625

## Sheet: Fig 6
Model	Ir (mm/h)	WFD (mm)
DE-WFD	1.5	0.16996
DE-WFD	4.65	0.314395
DE-WFD	7.8	0.641436
DE-WFD	10.2	0.706774
DE-WFD	20	1.11791
R-WFD	1.5	0.114664
R-WFD	4.65	0.201886
R-WFD	7.8	0.261473
R-WFD	10.2	0.299006
R-WFD	20	0.468112
G-WFD	1.5	0.226265
G-WFD	4.65	0.441083
G-WFD	7.8	0.598493
G-WFD	10.2	0.701128
G-WFD	20	1.14816
P-WFD	1.5	0.0741063
P-WFD	4.65	0.146107
P-WFD	7.8	0.199277
P-WFD	10.2	0.234078
P-WFD	20	0.400834

## Sheet: Fig 7
	WFD (m)				WFD (m)				WFD (m)
Route Length (m)	3min	5min	7.72min	Route Length (m)	3min	5min	7.72min	Route Length (m)	3min	5min	7.72min
30.0355	0.000386135	0.000250356	0.000127036	30.0355	0.000386387	0.000246488	5.8753e-05	30.0355	0.000381592	6.7913e-05	1.064e-06
29.7872	0.000386161	0.000250452	0.000127018	29.7872	0.000386437	0.00024654	5.8757e-05	29.7872	0.000381595	6.7988e-05	1.065e-06
29.539	0.000386184	0.000250548	0.000126999	29.539	0.000386491	0.000246585	5.8763e-05	29.539	0.000381597	6.806e-05	1.067e-06
29.2908	0.000386207	0.000250643	0.00012698	29.2908	0.000386547	0.000246624	5.8769e-05	29.2908	0.000381599	6.8129e-05	1.068e-06
29.0425	0.000386228	0.000250739	0.00012696	29.0425	0.000386602	0.000246657	5.8775e-05	29.0425	0.000381602	6.8194e-05	1.069e-06
28.7943	0.000386248	0.000250835	0.000126939	28.7943	0.000386653	0.000246684	5.8782e-05	28.7943	0.000381604	6.8258e-05	1.07e-06
28.5461	0.000386267	0.000250933	0.000126918	28.5461	0.000386701	0.000246706	5.8788e-05	28.5461	0.000381606	6.8319e-05	1.071e-06
28.2979	0.000386285	0.000251032	0.000126896	28.2979	0.000386744	0.000246724	5.8795e-05	28.2979	0.000381609	6.8376e-05	1.072e-06
28.0496	0.000386302	0.000251132	0.000126873	28.0496	0.000386782	0.000246739	5.8803e-05	28.0496	0.000381611	6.8432e-05	1.073e-06
27.8014	0.000386317	0.000251234	0.000126849	27.8014	0.000386815	0.000246754	5.8808e-05	27.8014	0.000381612	6.8486e-05	1.074e-06
27.5532	0.000386332	0.000251335	0.000126825	27.5532	0.000386844	0.000246767	5.8815e-05	27.5532	0.000381614	6.8537e-05	1.075e-06
27.305	0.000386344	0.000251437	0.000126802	27.305	0.000386871	0.000246782	5.8819e-05	27.305	0.000381615	6.8587e-05	1.076e-06
27.0567	0.000386355	0.000251537	0.000126779	27.0567	0.000386897	0.0002468	5.8823e-05	27.0567	0.000381616	6.8634e-05	1.077e-06
26.8085	0.000386364	0.000251636	0.000126755	26.8085	0.000386924	0.000246821	5.8825e-05	26.8085	0.000381617	6.8679e-05	1.078e-06
26.5603	0.000386371	0.000251731	0.000126733	26.5603	0.00038695	0.000246847	5.8826e-05	26.5603	0.000381617	6.8724e-05	1.078e-06
26.3121	0.000386376	0.000251823	0.000126712	26.3121	0.000386975	0.000246881	5.8824e-05	26.3121	0.000381618	6.8765e-05	1.079e-06
26.3121	0.000386376	0.000251823	0.000126712	26.3121	0.000386975	0.000246881	5.8824e-05	26.3121	0.000381618	6.8806e-05	1.079e-06
26.0638	0.000386379	0.000251911	0.000126691	26.0638	0.000387002	0.00024692	5.8821e-05	26.0638	0.000381618	6.8806e-05	1.079e-06
25.8156	0.00038638	0.000251993	0.000126673	25.8156	0.000387033	0.000246964	5.8816e-05	25.8156	0.000381618	6.8844e-05	1.08e-06
25.5674	0.000386379	0.000252071	0.000126655	25.5674	0.00038707	0.000247013	5.8809e-05	25.5674	0.000381617	6.8881e-05	1.081e-06
25.3192	0.000386377	0.000252142	0.000126639	25.3192	0.000387114	0.000247064	5.88e-05	25.3192	0.000381616	6.8916e-05	1.081e-06
25.0709	0.000386373	0.000252209	0.000126624	25.0709	0.000387165	0.000247116	5.879e-05	25.0709	0.000381615	6.8949e-05	1.082e-06
24.8227	0.000386368	0.000252271	0.00012661	24.8227	0.00038722	0.000247166	5.878e-05	24.8227	0.000381614	6.8981e-05	1.083e-06
24.5745	0.000386363	0.000252327	0.000126597	24.5745	0.000387275	0.000247215	5.877e-05	24.5745	0.000381612	6.9013e-05	1.083e-06
24.3262	0.000386358	0.000252378	0.000126584	24.3262	0.000387328	0.000247261	5.8758e-05	24.3262	0.000381611	6.9042e-05	1.083e-06
24.078	0.000386353	0.000252425	0.000126572	24.078	0.000387377	0.000247303	5.8748e-05	24.078	0.00038161	6.9069e-05	1.084e-06
23.8298	0.00038635	0.000252466	0.000126561	23.8298	0.00038742	0.000247341	5.8737e-05	23.8298	0.000381608	6.9096e-05	1.084e-06
23.5816	0.000386348	0.000252503	0.00012655	23.5816	0.000387456	0.000247374	5.8728e-05	23.5816	0.000381607	6.912e-05	1.085e-06
23.3333	0.000386348	0.000252535	0.000126539	23.3333	0.000387485	0.000247404	5.8718e-05	23.3333	0.000381606	6.9143e-05	1.085e-06
23.0851	0.000386348	0.000252564	0.000126528	23.0851	0.000387507	0.00024743	5.8708e-05	23.0851	0.000381604	6.9165e-05	1.086e-06
22.8369	0.00038635	0.000252588	0.000126518	22.8369	0.000387523	0.000247452	5.87e-05	22.8369	0.000381603	6.9186e-05	1.085e-06
22.8369	0.00038635	0.000252588	0.000126518	22.8369	0.000387523	0.000247452	5.87e-05	22.8369	0.000381602	6.9205e-05	1.085e-06
22.5887	0.000386354	0.000252608	0.000126507	22.5887	0.000387534	0.000247473	5.8691e-05	22.5887	0.0003816	6.9223e-05	1.086e-06
22.3404	0.000386359	0.000252624	0.000126497	22.3404	0.000387542	0.00024749	5.8682e-05	22.3404	0.000381599	6.9239e-05	1.087e-06
22.0922	0.000386365	0.000252636	0.000126488	22.0922	0.000387548	0.000247505	5.8673e-05	22.0922	0.000381598	6.9254e-05	1.087e-06
21.844	0.000386371	0.000252647	0.000126477	21.844	0.000387551	0.000247518	5.8665e-05	21.844	0.000381597	6.9268e-05	1.087e-06
21.5957	0.000386378	0.000252653	0.000126467	21.5957	0.000387554	0.000247529	5.8655e-05	21.5957	0.000381596	6.9281e-05	1.086e-06
21.3475	0.000386385	0.000252657	0.000126456	21.3475	0.000387555	0.000247539	5.8646e-05	21.3475	0.000381596	6.9281e-05	1.086e-06
21.0993	0.000386392	0.000252658	0.000126445	21.0993	0.000387556	0.000247547	5.8636e-05	21.0993	0.000381595	6.9292e-05	1.087e-06
20.8511	0.0003864	0.000252655	0.000126434	20.8511	0.000387557	0.000247553	5.8627e-05	20.8511	0.000381594	6.9302e-05	1.087e-06
20.6028	0.000386406	0.000252651	0.000126423	20.6028	0.000387558	0.000247557	5.8617e-05	20.6028	0.000381593	6.9311e-05	1.087e-06
20.3546	0.000386413	0.000252643	0.000126412	20.3546	0.000387558	0.000247561	5.8607e-05	20.3546	0.000381593	6.9318e-05	1.086e-06
20.1064	0.000386419	0.000252633	0.0001264	20.1064	0.000387558	0.000247563	5.8596e-05	20.1064	0.000381592	6.9324e-05	1.087e-06
19.8582	0.000386425	0.000252619	0.000126389	19.8582	0.000387558	0.000247564	5.8585e-05	19.8582	0.000381592	6.9329e-05	1.086e-06
19.6099	0.00038643	0.000252603	0.000126377	19.6099	0.000387559	0.000247563	5.8573e-05	19.6099	0.000381591	6.9333e-05	1.086e-06
19.3617	0.000386434	0.000252584	0.000126364	19.3617	0.000387559	0.000247562	5.8561e-05	19.3617	0.000381591	6.9335e-05	1.086e-06
19.3617	0.000386434	0.000252584	0.000126364	19.3617	0.00038756	0.000247559	5.8548e-05	19.3617	0.00038159	6.9337e-05	1.086e-06
19.1135	0.000386437	0.000252561	0.000126352	19.1135	0.000387561	0.000247554	5.8535e-05	19.1135	0.00038159	6.9336e-05	1.086e-06
18.8652	0.000386439	0.000252535	0.000126338	18.8652	0.000387561	0.000247549	5.8521e-05	18.8652	0.00038159	6.9335e-05	1.086e-06
18.617	0.00038644	0.000252505	0.000126325	18.617	0.00038756	0.000247542	5.8507e-05	18.617	0.00038159	6.9332e-05	1.086e-06
18.3688	0.000386439	0.000252473	0.00012631	18.3688	0.00038756	0.000247534	5.8492e-05	18.3688	0.000381589	6.9329e-05	1.085e-06
18.1206	0.000386437	0.000252436	0.000126294	18.1206	0.00038756	0.000247524	5.8477e-05	18.1206	0.000381589	6.9324e-05	1.085e-06
17.8723	0.000386434	0.000252394	0.000126278	17.8723	0.000387559	0.000247513	5.8461e-05	17.8723	0.000381589	6.9317e-05	1.085e-06
17.6241	0.000386429	0.000252348	0.000126259	17.6241	0.000387559	0.000247513	5.8461e-05	17.6241	0.000381589	6.9309e-05	1.085e-06
17.3759	0.000386422	0.000252298	0.000126239	17.3759	0.000387558	0.0002475	5.8445e-05	17.3759	0.000381589	6.9301e-05	1.084e-06
17.1277	0.000386415	0.000252241	0.000126216	17.1277	0.000387557	0.000247487	5.8426e-05	17.1277	0.000381589	6.929e-05	1.084e-06
16.8794	0.000386406	0.000252179	0.000126189	16.8794	0.000387556	0.000247471	5.8409e-05	16.8794	0.000381589	6.9279e-05	1.083e-06
16.6312	0.000386396	0.00025211	0.000126159	16.6312	0.000387555	0.000247454	5.839e-05	16.6312	0.000381589	6.9266e-05	1.083e-06
16.383	0.000386385	0.000252036	0.000126123	16.383	0.000387554	0.000247435	5.837e-05	16.383	0.000381589	6.9252e-05	1.083e-06
16.1348	0.000386374	0.000251954	0.000126079	16.1348	0.000387554	0.000247412	5.8351e-05	16.1348	0.000381589	6.9237e-05	1.082e-06
15.8865	0.000386362	0.000251865	0.000126028	15.8865	0.000387554	0.000247412	5.8351e-05	15.8865	0.000381589	6.9221e-05	1.081e-06
15.8865	0.000386362	0.000251865	0.000126028	15.8865	0.000387554	0.000247388	5.8329e-05	15.8865	0.000381589	6.9221e-05	1.081e-06
15.6383	0.000386349	0.00025177	0.000125965	15.6383	0.000387553	0.000247362	5.8308e-05	15.6383	0.000381589	6.9203e-05	1.081e-06
15.3901	0.000386336	0.000251669	0.000125888	15.3901	0.000387552	0.000247333	5.8285e-05	15.3901	0.00038159	6.9183e-05	1.08e-06
15.1418	0.000386324	0.000251561	0.000125795	15.1418	0.00038755	0.000247302	5.8261e-05	15.1418	0.00038159	6.9162e-05	1.08e-06
14.8936	0.000386313	0.000251447	0.000125682	14.8936	0.000387548	0.000247267	5.8236e-05	14.8936	0.000381591	6.914e-05	1.078e-06
14.6454	0.000386302	0.000251331	0.000125542	14.6454	0.000387544	0.00024723	5.821e-05	14.6454	0.000381591	6.9117e-05	1.078e-06
14.3972	0.000386293	0.000251212	0.00012537	14.3972	0.00038754	0.00024719	5.8181e-05	14.3972	0.000381592	6.9091e-05	1.078e-06
14.1489	0.000386285	0.000251093	0.000125161	14.1489	0.000387534	0.000247148	5.815e-05	14.1489	0.000381593	6.9065e-05	1.076e-06
13.9007	0.000386281	0.000250973	0.000124907	13.9007	0.000387525	0.000247103	5.8118e-05	13.9007	0.000381593	6.9037e-05	1.076e-06
13.6525	0.000386278	0.000250857	0.000124597	13.6525	0.000387514	0.000247056	5.8081e-05	13.6525	0.000381594	6.9008e-05	1.075e-06
13.4043	0.000386277	0.000250744	0.000124224	13.4043	0.000387498	0.000247007	5.8042e-05	13.4043	0.000381595	6.8977e-05	1.074e-06
13.156	0.000386279	0.000250635	0.000123775	13.156	0.000387478	0.000246956	5.7997e-05	13.156	0.000381596	6.8944e-05	1.073e-06
12.9078	0.000386283	0.000250531	0.000123237	12.9078	0.000387451	0.000246906	5.7944e-05	12.9078	0.000381596	6.8911e-05	1.072e-06
12.6596	0.000386289	0.000250431	0.000122596	12.6596	0.000387418	0.000246854	5.7884e-05	12.6596	0.000381597	6.8875e-05	1.071e-06
12.4113	0.000386296	0.000250334	0.000121838	12.4113	0.000387379	0.000246802	5.7813e-05	12.4113	0.000381598	6.8838e-05	1.07e-06
12.4113	0.000386296	0.000250334	0.000121838	12.4113	0.000387334	0.000246751	5.7726e-05	12.4113	0.000381598	6.88e-05	1.068e-06
12.1631	0.000386305	0.000250237	0.000120947	12.1631	0.000387334	0.000246751	5.7726e-05	12.1631	0.000381599	6.8759e-05	1.067e-06
11.9149	0.000386313	0.000250141	0.000119905	11.9149	0.000387283	0.000246699	5.7622e-05	11.9149	0.0003816	6.8716e-05	1.066e-06
11.6667	0.000386322	0.000250041	0.000118695	11.6667	0.00038723	0.000246647	5.7494e-05	11.6667	0.0003816	6.8672e-05	1.066e-06
11.4184	0.00038633	0.000249938	0.000117298	11.4184	0.000387176	0.000246593	5.7337e-05	11.4184	0.0003816	6.8627e-05	1.064e-06
11.1702	0.000386337	0.000249828	0.000115696	11.1702	0.000387124	0.000246538	5.7141e-05	11.1702	0.000381601	6.8578e-05	1.063e-06
10.922	0.000386343	0.000249712	0.000113869	10.922	0.000387076	0.000246478	5.6901e-05	10.922	0.000381601	6.8529e-05	1.06e-06
10.6738	0.000386348	0.000249588	0.000111799	10.6738	0.000387033	0.000246414	5.6602e-05	10.6738	0.000381601	6.8477e-05	1.059e-06
10.4255	0.00038635	0.000249455	0.000109471	10.4255	0.000386997	0.000246343	5.6234e-05	10.4255	0.0003816	6.8424e-05	1.057e-06
10.1773	0.00038635	0.000249311	0.00010687	10.1773	0.000386967	0.000246264	5.578e-05	10.1773	0.0003816	6.8367e-05	1.056e-06
9.9291	0.000386346	0.000249155	0.000103983	9.9291	0.000386942	0.000246175	5.5226e-05	9.9291	0.000381599	6.8309e-05	1.054e-06
9.6809	0.000386339	0.000248984	0.0001008	9.6809	0.00038692	0.000246072	5.4553e-05	9.6809	0.000381599	6.8309e-05	1.054e-06
9.4326	0.000386329	0.000248792	9.7319e-05	9.4326	0.000386896	0.000245953	5.374e-05	9.4326	0.000381598	6.8248e-05	1.053e-06
9.1844	0.000386315	0.000248574	9.3539e-05	9.1844	0.000386869	0.000245809	5.277e-05	9.1844	0.000381597	6.8184e-05	1.051e-06
8.9362	0.0003863	0.000248316	8.9468e-05	8.9362	0.000386838	0.00024563	5.1625e-05	8.9362	0.000381596	6.8118e-05	1.049e-06
8.6879	0.000386282	0.000248006	8.5121e-05	8.6879	0.000386805	0.0002454	5.0288e-05	8.6879	0.000381594	6.805e-05	1.047e-06
8.6879	0.000386282	0.000248006	8.5121e-05	8.6879	0.000386805	0.0002454	5.0288e-05	8.6879	0.000381592	6.7978e-05	1.045e-06
8.4397	0.000386264	0.00024762	8.0519e-05	8.4397	0.00038677	0.0002451	4.8748e-05	8.4397	0.00038159	6.7903e-05	1.043e-06
8.1915	0.000386245	0.00024713	7.5698e-05	8.1915	0.000386733	0.000244702	4.6999e-05	8.1915	0.000381588	6.7825e-05	1.04e-06
7.9433	0.000386226	0.000246499	7.0699e-05	7.9433	0.000386693	0.00024417	4.5044e-05	7.9433	0.000381585	6.7743e-05	1.038e-06
7.695	0.000386207	0.00024568	6.5575e-05	7.695	0.000386648	0.000243462	4.2892e-05	7.695	0.000381582	6.7658e-05	1.035e-06
7.4468	0.000386188	0.000244621	6.0385e-05	7.4468	0.000386595	0.000242526	4.0565e-05	7.4468	0.000381579	6.7569e-05	1.032e-06
7.1986	0.000386168	0.000243264	5.5197e-05	7.1986	0.00038654	0.000241304	3.809e-05	7.1986	0.000381576	6.7475e-05	1.029e-06
6.9504	0.000386147	0.000241547	5.0077e-05	6.9504	0.000386483	0.000239734	3.5505e-05	6.9504	0.000381573	6.7376e-05	1.025e-06
6.7021	0.000386124	0.000239408	4.5096e-05	6.7021	0.000386426	0.000237753	3.2849e-05	6.7021	0.000381569	6.7273e-05	1.02e-06
6.4539	0.000386099	0.000236791	4.0313e-05	6.4539	0.00038637	0.0002353	3.0168e-05	6.4539	0.000381566	6.7162e-05	1.014e-06
6.2057	0.000386071	0.000233646	3.5782e-05	6.2057	0.000386316	0.000232319	2.7503e-05	6.2057	0.000381562	6.7044e-05	1.007e-06
5.9574	0.00038604	0.000229929	3.1548e-05	5.9574	0.000386264	0.000228764	2.4894e-05	5.9574	0.000381558	6.6915e-05	9.97e-07
5.7092	0.000386006	0.000225609	2.7637e-05	5.7092	0.000386214	0.000224597	2.2377e-05	5.7092	0.000381553	6.6771e-05	9.86e-07
5.461	0.000385968	0.000220663	2.4069e-05	5.461	0.000386164	0.000219793	1.9979e-05	5.461	0.000381548	6.6606e-05	9.7e-07
5.2128	0.000385928	0.000215075	2.0846e-05	5.2128	0.000386111	0.000214334	1.772e-05	5.2128	0.000381543	6.6409e-05	9.49e-07
4.9645	0.000385883	0.00020884	1.7962e-05	4.9645	0.000386052	0.00020821	1.5618e-05	4.9645	0.000381536	6.6163e-05	9.23e-07
4.7163	0.000385836	0.000201949	1.5406e-05	4.7163	0.00038599	0.000201419	1.3678e-05	4.7163	0.000381527	6.5844e-05	8.91e-07
4.4681	0.000385785	0.000194402	1.3156e-05	4.4681	0.000385924	0.000193958	1.1906e-05	4.4681	0.000381516	6.5411e-05	8.52e-07
4.2199	0.00038573	0.000186193	1.1188e-05	4.2199	0.000385854	0.000185826	1.0299e-05	4.2199	0.000381501	6.4808e-05	8.07e-07
3.9716	0.000385671	0.000177315	9.475e-06	3.9716	0.000385778	0.000177019	8.855e-06	3.9716	0.000381476	6.3958e-05	7.55e-07
3.7234	0.000385606	0.000167754	7.993e-06	3.7234	0.000385698	0.000167524	7.566e-06	3.7234	0.000381476	6.3958e-05	7.55e-07
3.4752	0.000385533	0.000157489	6.715e-06	3.4752	0.000385607	0.000157325	6.426e-06	3.4752	0.000381433	6.2751e-05	6.98e-07
3.4752	0.000385533	0.000157489	6.715e-06	3.4752	0.000385496	0.000146399	5.423e-06	3.4752	0.000381346	6.1054e-05	6.38e-07
3.2269	0.000385442	0.000146495	5.616e-06	3.2269	0.000385343	0.000134722	4.546e-06	3.2269	0.000381157	5.8714e-05	5.76e-07
2.9787	0.000385308	0.000134747	4.675e-06	2.9787	0.00038509	0.000122284	3.785e-06	2.9787	0.000380743	5.5582e-05	5.15e-07
2.7305	0.000385072	0.000122238	3.87e-06	2.7305	0.000384611	0.00010912	3.127e-06	2.7305	0.000379868	5.1556e-05	4.58e-07
2.4823	0.000384606	0.000109	3.184e-06	2.4823	0.000383667	9.5348e-05	2.562e-06	2.4823	0.000378119	4.6633e-05	4.06e-07
2.234	0.000383663	9.5161e-05	2.599e-06	2.234	0.000381839	8.1217e-05	2.079e-06	2.234	0.000374878	4.095e-05	3.6e-07
1.9858	0.000381813	8.0978e-05	2.103e-06	1.9858	0.000378498	6.7133e-05	1.668e-06	1.9858	0.000369288	3.4781e-05	3.17e-07
1.7376	0.000378421	6.6861e-05	1.684e-06	1.7376	0.000378498	6.7133e-05	1.668e-06	1.7376	0.000360339	2.8476e-05	2.81e-07
1.4894	0.000372618	5.3346e-05	1.329e-06	1.4894	0.000372788	5.3622e-05	1.32e-06	1.4894	0.000346794	2.2382e-05	2.46e-07
1.2411	0.000363408	4.0975e-05	1.031e-06	1.2411	0.000363712	4.1231e-05	1.024e-06	1.2411	0.000327235	1.676e-05	2.13e-07
0.9929	0.00034959	3.0181e-05	7.8e-07	0.9929	0.000350072	3.0397e-05	7.76e-07	0.9929	0.000299089	1.1758e-05	1.75e-07
0.7447	0.000329797	2.1183e-05	5.7e-07	0.7447	0.000330488	2.1351e-05	5.68e-07	0.7447	0.000256801	7.395e-06	1.32e-07
0.4965	0.000301466	1.3971e-05	3.96e-07	0.4965	0.000302392	1.4088e-05	3.95e-07	0.4965	0.000231202	5.369e-06	1.07e-07
0.2482	0.000259062	8.325e-06	2.49e-07	0.2482	0.000260268	8.395e-06	2.49e-07	0.2482
0	0.000233433	5.853e-06	1.81e-07	0	0.000234791	5.901e-06	1.81e-07	0

## Sheet: Fig 8
	WFD (m)				WFD (m)				WFD (m)					WFD (m)				WFD (m)				WFD (m)
Route Length (m)	3min	5min	8.02min	Route Length (m)	3min	5min	8.02min	Route Length (m)	3min	5min	8.02min		Route Length (m)	3min	5min	7.92min	Route Length (m)	3min	5min	7.92min	Route Length (m)	3min	5min	7.92min
0	0.000329964	4.6407e-05	4.748e-06	0	0.000333214	4.6609e-05	4.487e-06	0	0.000321847	2.6835e-05	4.25e-07		0	0.000384292	0.000244895	0.000126997	0	0.000384048	0.000243002	5.831e-05	0	0.000380425	6.5041e-05	1.03e-06
0.249999	0.000348147	6.5043e-05	6.813e-06	0.249999	0.000350421	6.5327e-05	6.326e-06	0.249999	0.000340953	3.3802e-05	4.95e-07		0.249999	0.000384811	0.000245057	0.000126973	0.249999	0.00038455	0.000243106	5.8305e-05	0.249999	0.000380938	6.514e-05	1.03e-06
0.499997	0.000373296	0.000102181	1.1478e-05	0.499997	0.000374089	0.000102427	1.027e-05	0.499997	0.000367615	4.5987e-05	6.21e-07		0.499997	0.000385085	0.000245336	0.000126955	0.499997	0.00038484	0.000243278	5.8321e-05	0.499997	0.000381244	6.5357e-05	1.034e-06
0.749996	0.000381893	0.000137087	1.7342e-05	0.749996	0.000382002	0.000136994	1.4727e-05	0.749996	0.000377208	5.4708e-05	7.29e-07		0.749996	0.000385048	0.00024564	0.000126975	0.749996	0.000384836	0.000243483	5.8357e-05	0.749996	0.000381238	6.558e-05	1.038e-06
0.999995	0.000384157	0.000166801	2.4574e-05	0.999995	0.000384025	0.000166259	1.96e-05	0.999995	0.000380029	6.0159e-05	8.23e-07		0.999995	0.000385235	0.000245964	0.000126997	0.999995	0.000385054	0.00024371	5.8392e-05	0.999995	0.000381416	6.5785e-05	1.041e-06
1.24999	0.000384886	0.000190391	3.3183e-05	1.24999	0.000384699	0.000189451	2.4719e-05	1.24999	0.000380967	6.3089e-05	8.99e-07		1.24999	0.000385285	0.000246243	0.000127019	1.24999	0.00038515	0.000243901	5.8429e-05	1.24999	0.000381452	6.5984e-05	1.045e-06
1.49999	0.00038508	0.000208297	4.3022e-05	1.49999	0.000384915	0.000207068	2.9914e-05	1.49999	0.000381228	6.4544e-05	9.53e-07		1.49999	0.000385368	0.000246516	0.00012704	1.49999	0.000385275	0.000244087	5.8463e-05	1.49999	0.000381516	6.6173e-05	1.048e-06
1.74999	0.000385204	0.000221356	5.3759e-05	1.74999	0.000385077	0.000219934	3.5002e-05	1.74999	0.000381362	6.5265e-05	9.87e-07		1.74999	0.00038542	0.00024677	0.000127059	1.74999	0.000385368	0.000244262	5.8496e-05	1.74999	0.000381545	6.6354e-05	1.052e-06
1.99999	0.000385272	0.000230476	6.4912e-05	1.99999	0.000385189	0.000228929	3.9795e-05	1.99999	0.000381425	6.5666e-05	1.009e-06		1.99999	0.000385482	0.000247015	0.000127077	1.99999	0.000385467	0.000244431	5.8527e-05	1.99999	0.000381581	6.6527e-05	1.055e-06
2.24999	0.00038534	0.000236546	7.5911e-05	2.24999	0.000385298	0.000234914	4.4111e-05	2.24999	0.000381478	6.5937e-05	1.022e-06		2.24999	0.000385537	0.000247246	0.000127094	2.24999	0.000385556	0.000244591	5.8558e-05	2.24999	0.000381605	6.6692e-05	1.058e-06
2.49999	0.000385398	0.000240398	8.6203e-05	2.49999	0.000385394	0.000238699	4.7805e-05	2.49999	0.000381516	6.6152e-05	1.03e-06		2.49999	0.000385595	0.000247465	0.000127111	2.49999	0.000385644	0.000244743	5.8588e-05	2.49999	0.000381629	6.685e-05	1.061e-06
2.74999	0.000385458	0.000242749	9.5346e-05	2.74999	0.000385488	0.000240983	5.0798e-05	2.74999	0.000381549	6.6344e-05	1.035e-06		2.74999	0.000385651	0.000247672	0.000127126	2.74999	0.000385726	0.000244887	5.8616e-05	2.74999	0.000381646	6.7002e-05	1.064e-06
2.99998	0.000385517	0.000244156	0.000103083	2.99998	0.000385577	0.000242321	5.3089e-05	2.99998	0.000381575	6.6521e-05	1.04e-06		2.99998	0.000385706	0.000247867	0.000127141	2.99998	0.000385804	0.000245023	5.8645e-05	2.99998	0.000381661	6.7147e-05	1.066e-06
3.24998	0.000385577	0.000245013	0.000109341	3.24998	0.000385662	0.000243102	5.4752e-05	3.24998	0.000381598	6.6688e-05	1.043e-06		3.24998	0.000385759	0.000248051	0.000127153	3.24998	0.000385878	0.00024515	5.8673e-05	3.24998	0.000381671	6.7286e-05	1.07e-06
3.49998	0.000385635	0.000245572	0.000114197	3.49998	0.000385743	0.000243577	5.5904e-05	3.49998	0.000381615	6.6847e-05	1.048e-06		3.49998	0.00038581	0.000248223	0.000127165	3.49998	0.000385947	0.000245271	5.87e-05	3.49998	0.000381679	6.742e-05	1.072e-06
3.74998	0.000385692	0.000245975	0.000117831	3.74998	0.000385819	0.000243894	5.667e-05	3.74998	0.000381629	6.6999e-05	1.051e-06		3.74998	0.000385859	0.000248385	0.000127172	3.74998	0.000386013	0.000245382	5.8727e-05	3.74998	0.000381684	6.7548e-05	1.075e-06
3.99998	0.000385747	0.000246298	0.000120463	3.99998	0.000385891	0.000244129	5.7168e-05	3.99998	0.000381638	6.7145e-05	1.054e-06		3.99998	0.000385904	0.000248537	0.000127177	3.99998	0.000386075	0.000245487	5.8753e-05	3.99998	0.000381687	6.7671e-05	1.077e-06
4.24998	0.000385798	0.000246581	0.000122316	4.24998	0.000385959	0.000244325	5.7486e-05	4.24998	0.000381645	6.7284e-05	1.058e-06		4.24998	0.000385946	0.000248681	0.000127175	4.24998	0.000386133	0.000245585	5.8778e-05	4.24998	0.000381688	6.779e-05	1.079e-06
4.49998	0.000385846	0.000246838	0.00012359	4.49998	0.000386025	0.000244497	5.7693e-05	4.49998	0.00038165	6.7418e-05	1.06e-06		4.49998	0.000385985	0.000248817	0.000127163	4.49998	0.000386187	0.000245675	5.8803e-05	4.49998	0.000381688	6.7903e-05	1.082e-06
4.74998	0.000385891	0.000247077	0.00012445	4.74998	0.000386085	0.000244657	5.7833e-05	4.74998	0.000381653	6.7546e-05	1.063e-06		4.74998	0.000386022	0.000248945	0.000127139	4.74998	0.000386239	0.000245757	5.8827e-05	4.74998	0.000381687	6.8013e-05	1.084e-06
4.99998	0.000385932	0.000247305	0.000125023	4.99998	0.000386142	0.000244805	5.7933e-05	4.99998	0.000381655	6.7669e-05	1.066e-06		4.99998	0.000386056	0.00024907	0.000127094	4.99998	0.000386287	0.000245835	5.8847e-05	4.99998	0.000381685	6.8118e-05	1.087e-06
5.24997	0.000385972	0.000247519	0.000125405	5.24997	0.000386195	0.000244945	5.801e-05	5.24997	0.000381655	6.7787e-05	1.069e-06		5.24997	0.000386087	0.000249191	0.000127023	5.24997	0.000386334	0.000245904	5.8865e-05	5.24997	0.000381683	6.822e-05	1.088e-06
5.49997	0.000386009	0.00024772	0.000125664	5.49997	0.000386247	0.000245075	5.8075e-05	5.49997	0.000381656	6.79e-05	1.071e-06		5.49997	0.000386116	0.00024931	0.000126914	5.49997	0.000386377	0.000245969	5.8876e-05	5.49997	0.000381681	6.8317e-05	1.09e-06
5.74997	0.000386043	0.00024791	0.000125843	5.74997	0.000386297	0.000245199	5.8131e-05	5.74997	0.000381655	6.8009e-05	1.074e-06		5.74997	0.000386142	0.000249426	0.000126757	5.74997	0.000386415	0.000246028	5.8878e-05	5.74997	0.000381678	6.8411e-05	1.092e-06
5.99997	0.000386074	0.000248089	0.000125973	5.99997	0.000386343	0.000245315	5.8183e-05	5.99997	0.000381654	6.8114e-05	1.077e-06		5.99997	0.000386166	0.000249536	0.000126538	5.99997	0.000386452	0.000246081	5.8867e-05	5.99997	0.000381675	6.8501e-05	1.095e-06
6.24997	0.000386102	0.000248258	0.000126072	6.24997	0.00038638	0.000245423	5.8232e-05	6.24997	0.000381653	6.8215e-05	1.079e-06		6.24997	0.000386188	0.000249633	0.000126246	6.24997	0.000386495	0.000246125	5.8839e-05	6.24997	0.000381672	6.8588e-05	1.096e-06
6.49997	0.000386128	0.000248416	0.000126152	6.49997	0.000386418	0.000245522	5.8278e-05	6.49997	0.000381651	6.8312e-05	1.081e-06		6.49997	0.000386208	0.000249708	0.000125868	6.49997	0.000386543	0.000246152	5.8789e-05	6.49997	0.00038167	6.8671e-05	1.098e-06
6.74997	0.000386152	0.000248562	0.000126222	6.74997	0.000386462	0.000245614	5.8323e-05	6.74997	0.00038165	6.8405e-05	1.083e-06		6.74997	0.000386226	0.000249743	0.000125399	6.74997	0.000386591	0.000246144	5.8717e-05	6.74997	0.000381667	6.8753e-05	1.099e-06
6.99997	0.000386173	0.0002487	0.000126284	6.99997	0.000386509	0.000245701	5.8367e-05	6.99997	0.000381649	6.8495e-05	1.085e-06		6.99997	0.000386243	0.000249712	0.00012484	6.99997	0.000386637	0.000246082	5.8622e-05	6.99997	0.000381665	6.883e-05	1.102e-06
7.24996	0.000386193	0.000248831	0.000126339	7.24996	0.000386557	0.000245785	5.8407e-05	7.24996	0.000381648	6.8581e-05	1.088e-06		7.24996	0.000386259	0.000249579	0.000124205	7.24996	0.000386682	0.000245932	5.8512e-05	7.24996	0.000381663	6.8905e-05	1.102e-06
7.49996	0.000386211	0.000248959	0.00012639	7.49996	0.000386604	0.000245866	5.8446e-05	7.49996	0.000381646	6.8665e-05	1.09e-06		7.49996	0.000386274	0.000249298	0.000123516	7.49996	0.000386725	0.000245653	5.8398e-05	7.49996	0.000381662	6.8975e-05	1.104e-06
7.49996	0.000386211	0.000248959	0.00012639	7.49996	0.000386604	0.000245866	5.8446e-05	7.49996	0.000381646	6.8665e-05	1.09e-06		7.49996	0.000386274	0.000249298	0.000123516	7.49996	0.000386725	0.000245653	5.8398e-05	7.49996	0.000381662	6.8975e-05	1.104e-06
7.74996	0.000386227	0.000249087	0.000126436	7.74996	0.00038665	0.000245943	5.8485e-05	7.74996	0.000381645	6.8746e-05	1.091e-06		7.74996	0.000386287	0.000248816	0.000122807	7.74996	0.000386767	0.000245194	5.8298e-05	7.74996	0.00038166	6.9043e-05	1.105e-06
7.99996	0.000386242	0.000249214	0.000126479	7.99996	0.000386694	0.000246019	5.8521e-05	7.99996	0.000381644	6.8823e-05	1.094e-06		7.99996	0.0003863	0.000248076	0.000122117	7.99996	0.000386807	0.000244503	5.8229e-05	7.99996	0.000381659	6.9103e-05	1.106e-06
8.24996	0.000386257	0.000249339	0.000126518	8.24996	0.000386738	0.00024609	5.8556e-05	8.24996	0.000381643	6.8898e-05	1.095e-06		8.24996	0.000386311	0.000247034	0.000121477	8.24996	0.000386846	0.000243532	5.8206e-05	8.24996	0.000381657	6.9151e-05	1.107e-06
8.49996	0.00038627	0.000249465	0.000126554	8.49996	0.00038678	0.00024616	5.859e-05	8.49996	0.000381643	6.897e-05	1.097e-06		8.49996	0.000386317	0.000245663	0.000120908	8.49996	0.000386878	0.000242249	5.8235e-05	8.49996	0.000381651	6.9179e-05	1.107e-06
8.74996	0.000386283	0.000249589	0.000126587	8.74996	0.00038682	0.000246227	5.8622e-05	8.74996	0.000381642	6.904e-05	1.098e-06		8.74996	0.000386308	0.000243965	0.000120409	8.74996	0.000386893	0.000240648	5.8305e-05	8.74996	0.000381634	6.9168e-05	1.107e-06
8.99996	0.000386296	0.00024971	0.000126617	8.99996	0.00038686	0.00024629	5.8655e-05	8.99996	0.000381642	6.9107e-05	1.1e-06		8.99996	0.000386254	0.000241983	0.000119963	8.99996	0.000386861	0.000238759	5.8392e-05	8.99996	0.000381578	6.9101e-05	1.108e-06
9.24995	0.000386309	0.000249828	0.000126646	9.24995	0.000386898	0.000246352	5.8685e-05	9.24995	0.000381642	6.9172e-05	1.102e-06		9.24995	0.000386082	0.000239818	0.000119538	9.24995	0.000386706	0.000236674	5.8464e-05	9.24995	0.000381419	6.8966e-05	1.108e-06
9.49995	0.000386321	0.000249944	0.000126673	9.49995	0.000386934	0.000246411	5.8714e-05	9.49995	0.000381643	6.9235e-05	1.104e-06		9.49995	0.000385662	0.000237634	0.000119097	9.49995	0.000386298	0.00023455	5.8482e-05	9.49995	0.000381034	6.8772e-05	1.109e-06
9.74995	0.000386333	0.000250058	0.000126697	9.74995	0.000386964	0.000246468	5.8743e-05	9.74995	0.000381643	6.9296e-05	1.105e-06		9.74995	0.000384819	0.000235635	0.000118608	9.74995	0.000385462	0.000232588	5.8414e-05	9.74995	0.000380249	6.8545e-05	1.108e-06
9.99995	0.000386775	0.000250719	0.00012688	9.99995	0.00038742	0.000247053	5.8815e-05	9.99995	0.000382049	6.9442e-05	1.107e-06		9.99995	0.000383984	0.00023434	0.000118228	9.99995	0.000384635	0.000231303	5.8323e-05	9.99995	0.000379458	6.8387e-05	1.108e-06
10.2499	0.000387757	0.000252488	0.000127309	10.2499	0.000388414	0.000248703	5.8921e-05	10.2499	0.000382954	6.974e-05	1.11e-06		10.2499	0.000383684	0.000233949	0.000118098	10.2499	0.000384351	0.000230898	5.8296e-05	10.2499	0.000379169	6.8362e-05	1.108e-06
10.4999	0.000388565	0.000255011	0.00012779	10.4999	0.000389237	0.000251062	5.8955e-05	10.4999	0.000383681	7.0097e-05	1.112e-06		10.4999	0.000383637	0.000233917	0.000118077	10.4999	0.000384322	0.000230845	5.83e-05	10.4999	0.000379119	6.8396e-05	1.109e-06
10.7499	0.00038893	0.000257763	0.000128223	10.7499	0.000389623	0.000253614	5.8888e-05	10.7499	0.000383991	7.0411e-05	1.114e-06		10.7499	0.000383552	0.000233911	0.000118051	10.7499	0.000384254	0.000230817	5.8299e-05	10.7499	0.00037903	6.8431e-05	1.11e-06
10.9999	0.000389197	0.000260635	0.000128708	10.9999	0.000389909	0.000256254	5.8781e-05	10.9999	0.000384221	7.0669e-05	1.117e-06		10.9999	0.000383612	0.000234029	0.000118076	10.9999	0.00038433	0.000230912	5.8319e-05	10.9999	0.000379079	6.8488e-05	1.111e-06
11.2499	0.000389308	0.000263288	0.00012925	11.2499	0.00039004	0.000258656	5.8664e-05	11.2499	0.00038431	7.085e-05	1.119e-06		11.2499	0.000383709	0.000234113	0.000118105	11.2499	0.000384444	0.000230974	5.8345e-05	11.2499	0.000379167	6.8541e-05	1.112e-06
11.4999	0.00038922	0.000265392	0.000129849	11.4999	0.000389971	0.000260508	5.8578e-05	11.4999	0.000384217	7.0946e-05	1.122e-06		11.4999	0.000383659	0.000234066	0.000118081	11.4999	0.000384408	0.000230905	5.8349e-05	11.4999	0.000379117	6.8568e-05	1.113e-06
11.7499	0.00038917	0.000266996	0.000130583	11.7499	0.000389938	0.00026188	5.8579e-05	11.7499	0.000384167	7.1004e-05	1.124e-06		11.7499	0.000383564	0.000234048	0.000118053	11.7499	0.000384324	0.000230863	5.8348e-05	11.7499	0.000379022	6.8597e-05	1.114e-06
11.9999	0.000389285	0.000268324	0.000131481	11.9999	0.000390069	0.000263001	5.8678e-05	11.9999	0.000384272	7.1074e-05	1.126e-06		11.9999	0.00038362	0.000234173	0.000118078	11.9999	0.000384394	0.000230959	5.8368e-05	11.9999	0.000379071	6.8652e-05	1.114e-06
12.2499	0.000389345	0.000269311	0.000132421	12.2499	0.000390143	0.000263814	5.8825e-05	12.2499	0.000384323	7.1141e-05	1.128e-06		12.2499	0.00038372	0.000234263	0.000118106	12.2499	0.00038451	0.000231019	5.8394e-05	12.2499	0.000379165	6.8701e-05	1.115e-06
12.4999	0.000389234	0.000269818	0.000133282	12.4999	0.000390047	0.000264192	5.8977e-05	12.4999	0.000384215	7.1176e-05	1.129e-06		12.4999	0.000383665	0.000234206	0.000118078	12.4999	0.000384472	0.000230934	5.8399e-05	12.4999	0.000379115	6.8721e-05	1.116e-06
12.4999	0.000389234	0.000269818	0.000133282	12.4999	0.000390047	0.000264192	5.8977e-05	12.4999	0.000384215	7.1176e-05	1.129e-06		12.4999	0.000383665	0.000234206	0.000118078	12.4999	0.000384472	0.000230934	5.8399e-05	12.4999	0.000379115	6.8721e-05	1.116e-06
12.7499	0.000389176	0.000270053	0.000134064	12.7499	0.000390006	0.000264338	5.9136e-05	12.7499	0.000384163	7.1203e-05	1.13e-06		12.7499	0.000383559	0.000234188	0.000118045	12.7499	0.000384386	0.000230883	5.8395e-05	12.7499	0.000379015	6.8743e-05	1.117e-06
12.9999	0.000389293	0.00027034	0.000134782	12.9999	0.000390142	0.000264551	5.9293e-05	12.9999	0.000384273	7.126e-05	1.131e-06		12.9999	0.000383612	0.000234332	0.000118069	12.9999	0.000384461	0.000230988	5.8414e-05	12.9999	0.000379063	6.8796e-05	1.117e-06
13.2499	0.000389348	0.000270596	0.000135346	13.2499	0.000390218	0.000264744	5.9409e-05	13.2499	0.000384323	7.1321e-05	1.132e-06		13.2499	0.000383715	0.000234434	0.000118097	13.2499	0.000384587	0.000231053	5.844e-05	13.2499	0.000379163	6.8842e-05	1.119e-06
13.4999	0.000389225	0.000270608	0.000135708	13.4999	0.000390119	0.000264713	5.9477e-05	13.4999	0.00038421	7.1346e-05	1.133e-06		13.4999	0.000383656	0.000234375	0.000118065	13.4999	0.000384555	0.000230956	5.8443e-05	13.4999	0.000379113	6.8857e-05	1.119e-06
13.7499	0.000389163	0.00027054	0.000135961	13.7499	0.000390083	0.000264612	5.9534e-05	13.7499	0.000384158	7.1366e-05	1.134e-06		13.7499	0.000383539	0.000234361	0.000118025	13.7499	0.000384467	0.000230901	5.8436e-05	13.7499	0.000379007	6.8873e-05	1.12e-06
13.9999	0.000389283	0.00027068	0.000136192	13.9999	0.00039023	0.00026471	5.9596e-05	13.9999	0.000384274	7.1421e-05	1.135e-06		13.9999	0.000383588	0.00023453	0.000118048	13.9999	0.000384548	0.000231025	5.8452e-05	13.9999	0.000379055	6.8923e-05	1.121e-06
14.2499	0.000389332	0.000270873	0.000136343	13.9999	0.00039023	0.00026471	5.9596e-05	14.2499	0.000384323	7.1478e-05	1.136e-06		14.2499	0.000383694	0.000234651	0.000118077	13.9999	0.000384548	0.000231025	5.8452e-05	14.2499	0.000379161	6.8969e-05	1.121e-06
14.4999	0.000389198	0.000270838	0.00013638	14.2499	0.000390311	0.000264854	5.9635e-05	14.4999	0.000384204	7.1496e-05	1.137e-06		14.4999	0.000383634	0.000234585	0.000118042	14.2499	0.00038469	0.000231103	5.8478e-05	14.4999	0.000379112	6.8978e-05	1.122e-06
14.7499	0.000389135	0.000270742	0.000136399	14.4999	0.000390213	0.000264782	5.9647e-05	14.7499	0.000384153	7.1509e-05	1.137e-06		14.7499	0.000383508	0.000234566	0.000117998	14.4999	0.000384665	0.000230997	5.8479e-05	14.7499	0.000378999	6.8987e-05	1.123e-06
14.9999	0.000389259	0.0002709	0.000136471	14.7499	0.000390186	0.000264651	5.9669e-05	14.9999	0.000384276	7.1562e-05	1.138e-06		14.9999	0.000383554	0.000234755	0.000118022	14.7499	0.000384572	0.000230937	5.8467e-05	14.9999	0.000379046	6.9036e-05	1.123e-06
15.2499	0.000389305	0.000271125	0.000136516	14.9999	0.000390346	0.000264756	5.9711e-05	15.2499	0.000384323	7.1617e-05	1.139e-06		15.2499	0.000383668	0.000234887	0.000118055	14.9999	0.000384652	0.000231084	5.848e-05	15.2499	0.00037916	6.9081e-05	1.123e-06
15.4999	0.000389164	0.000271094	0.000136481	15.2499	0.00039043	0.00026492	5.9734e-05	15.4999	0.000384197	7.1628e-05	1.139e-06		15.4999	0.000383608	0.000234798	0.000118019	15.2499	0.0003848	0.000231177	5.8507e-05	15.4999	0.000379112	6.9084e-05	1.124e-06
15.7499	0.0003891	0.000270996	0.000136454	15.4999	0.000390324	0.000264835	5.9736e-05	15.7499	0.000384149	7.1633e-05	1.14e-06		15.7499	0.000383473	0.000234759	0.000117971	15.4999	0.000384769	0.000231057	5.8507e-05	15.7499	0.000378992	6.9087e-05	1.124e-06
15.9999	0.000389231	0.000271187	0.000136502	15.7499	0.000390293	0.000264689	5.9753e-05	15.9999	0.000384279	7.1686e-05	1.141e-06		15.9999	0.000383519	0.000234961	0.000117998	15.7499	0.000384659	0.000230984	5.8492e-05	15.9999	0.000379039	6.9134e-05	1.125e-06
16.2499	0.000389275	0.000271446	0.000136531	15.9999	0.000390453	0.000264814	5.9792e-05	16.2499	0.000384325	7.1738e-05	1.142e-06		16.2499	0.000383642	0.000235097	0.000118038	15.9999	0.000384728	0.000231151	5.8503e-05	16.2499	0.00037916	6.918e-05	1.126e-06
16.4999	0.000389128	0.000271407	0.00013648	16.2499	0.000390525	0.000264999	5.981e-05	16.4999	0.000384192	7.1741e-05	1.142e-06		16.4999	0.000383585	0.000234972	0.000118003	16.2499	0.000384873	0.000231258	5.853e-05	16.4999	0.000379114	6.9178e-05	1.126e-06
16.7499	0.000389066	0.000271283	0.000136444	16.4999	0.000390402	0.000264902	5.9806e-05	16.7499	0.000384145	7.1741e-05	1.143e-06		16.7499	0.000383442	0.000234902	0.000117953	16.4999	0.000384833	0.000231112	5.8531e-05	16.7499	0.000378986	6.9174e-05	1.126e-06
17	0.000389208	0.000271494	0.000136492	16.7499	0.000390359	0.00026473	5.9824e-05	17	0.000384283	7.1794e-05	1.144e-06		17	0.000383488	0.000235121	0.000117983	16.7499	0.000384703	0.000231018	5.8514e-05	17	0.000379031	6.9221e-05	1.127e-06
17.25	0.000389255	0.000271776	0.00013652	17	0.000390517	0.000264878	5.9861e-05	17.25	0.000384327	7.1845e-05	1.144e-06		17.25	0.000383622	0.000235269	0.000118028	17	0.00038476	0.000231207	5.8523e-05	17.25	0.00037916	6.9268e-05	1.127e-06
17.5	0.0003891	0.000271693	0.000136464	17.25	0.000390577	0.000265089	5.9873e-05	17.5	0.000384186	7.184e-05	1.144e-06		17.5	0.00038357	0.000235105	0.000117994	17.25	0.000384905	0.000231333	5.855e-05	17.5	0.000379117	6.9261e-05	1.128e-06
17.5	0.0003891	0.000271693	0.000136464	17.5	0.000390433	0.000264959	5.9867e-05	17.5	0.000384186	7.184e-05	1.144e-06		17.5	0.00038357	0.000235105	0.000117994	17.5	0.000384861	0.000231156	5.8555e-05	17.5	0.000379117	6.9261e-05	1.128e-06
17.75	0.000389043	0.000271518	0.000136427	17.5	0.000390433	0.000264959	5.9867e-05	17.75	0.000384142	7.1834e-05	1.145e-06		17.75	0.000383421	0.000234997	0.000117942	17.5	0.000384861	0.000231156	5.8555e-05	17.75	0.000378981	6.9249e-05	1.128e-06
18	0.000389197	0.000271746	0.000136481	17.75	0.000390385	0.000264754	5.9887e-05	18	0.000384287	7.189e-05	1.145e-06		18	0.000383467	0.000235242	0.000117975	17.75	0.000384716	0.000231031	5.8536e-05	18	0.000379024	6.9294e-05	1.128e-06
18.25	0.000389242	0.000272039	0.000136512	18	0.000390545	0.000264931	5.9922e-05	18.25	0.000384329	7.1937e-05	1.147e-06		18.25	0.000383613	0.000235414	0.000118023	18	0.000384767	0.000231249	5.854e-05	18.25	0.000379161	6.9344e-05	1.129e-06
18.5	0.000389083	0.000271898	0.000136453	18.25	0.000390596	0.000265168	5.9928e-05	18.5	0.000384181	7.1922e-05	1.147e-06		18.5	0.000383567	0.000235207	0.000117988	18.25	0.000384919	0.000231404	5.8567e-05	18.5	0.000379122	6.9333e-05	1.129e-06
18.75	0.000389036	0.00027167	0.000136418	18.5	0.00039044	0.000264999	5.992e-05	18.75	0.000384139	7.1913e-05	1.147e-06		18.75	0.000383411	0.000235048	0.000117936	18.5	0.000384876	0.000231191	5.8575e-05	18.75	0.000378978	6.9311e-05	1.129e-06
19	0.000389202	0.000271932	0.000136477	18.75	0.000390394	0.000264754	5.9942e-05	19	0.000384294	7.1971e-05	1.147e-06		19	0.000383455	0.000235328	0.000117973	18.75	0.000384721	0.000231021	5.8558e-05	19	0.000379017	6.9355e-05	1.13e-06
19.25	0.000389243	0.000272247	0.000136509	19	0.000390561	0.000264976	5.9973e-05	19.25	0.000384332	7.2017e-05	1.148e-06		19.25	0.000383613	0.000235545	0.000118021	19	0.000384767	0.000231276	5.8558e-05	19.25	0.000379164	6.9409e-05	1.131e-06
19.5	0.000389076	0.000272034	0.00013645	19.25	0.000390606	0.000265244	5.9973e-05	19.5	0.000384176	7.1991e-05	1.148e-06		19.5	0.000383572	0.00023529	0.00011798	19.25	0.000384927	0.000231478	5.858e-05	19.5	0.000379128	6.9396e-05	1.13e-06
19.75	0.000389036	0.00027175	0.000136411	19.5	0.00039044	0.000265016	5.9966e-05	19.75	0.000384138	7.1978e-05	1.148e-06		19.75	0.000383408	0.000235061	0.000117929	19.5	0.000384888	0.000231225	5.8591e-05	19.75	0.000378974	6.9363e-05	1.131e-06
20	0.00038921	0.000272071	0.000136473	19.75	0.000390398	0.00026473	5.9991e-05	20	0.000384301	7.2041e-05	1.149e-06		20	0.000383448	0.000235381	0.000117978	19.75	0.000384722	0.000230991	5.8577e-05	20	0.00037901	6.9404e-05	1.131e-06
20.25	0.000389251	0.000272426	0.000136514	20	0.000390573	0.00026502	6.0016e-05	20.25	0.000384334	7.2083e-05	1.149e-06		20.25	0.000383615	0.000235669	0.000118025	20	0.000384764	0.000231286	5.8573e-05	20.25	0.000379166	6.9464e-05	1.132e-06
20.5	0.000389077	0.000272122	0.000136454	20.25	0.000390614	0.000265327	6.0008e-05	20.5	0.00038417	7.2046e-05	1.15e-06		20.5	0.000383582	0.00023537	0.000117966	20.25	0.000384933	0.00023156	5.8591e-05	20.5	0.000379135	6.9448e-05	1.132e-06
20.75	0.000389038	0.000271769	0.000136401	20.5	0.000390438	0.000265017	6.0006e-05	20.75	0.000384137	7.203e-05	1.149e-06		20.75	0.000383408	0.000235036	0.000117914	20.5	0.000384899	0.000231269	5.8599e-05	20.75	0.000378971	6.9404e-05	1.132e-06
21	0.000389226	0.000272198	0.000136469	20.75	0.000390398	0.000264682	6.0033e-05	21	0.000384308	7.2098e-05	1.15e-06		21	0.000383444	0.000235397	0.000117994	20.75	0.000384722	0.000230936	5.8592e-05	21	0.000379003	6.9442e-05	1.132e-06
21.25	0.000389262	0.00027259	0.000136529	21	0.000390585	0.000265075	6.0047e-05	21.25	0.000384337	7.2135e-05	1.151e-06		21.25	0.000383623	0.000235798	0.000118047	21	0.000384758	0.00023127	5.8592e-05	21.25	0.000379168	6.9509e-05	1.132e-06
21.5	0.000389076	0.000272149	0.000136461	21.25	0.00039062	0.000265417	6.0034e-05	21.5	0.000384164	7.2087e-05	1.15e-06		21.5	0.000383595	0.000235463	0.000117947	21.25	0.000384938	0.000231654	5.8601e-05	21.5	0.000379142	6.9493e-05	1.132e-06
21.75	0.000389045	0.000271746	0.000136381	21.5	0.000390432	0.000264988	6.004e-05	21.75	0.000384136	7.2069e-05	1.151e-06		21.75	0.000383408	0.000234974	0.000117873	21.5	0.00038491	0.000231333	5.8603e-05	21.75	0.000378969	6.9435e-05	1.132e-06
22	0.000389241	0.000272329	0.000136467	21.75	0.000390399	0.000264615	6.0066e-05	22	0.000384317	7.2145e-05	1.151e-06		22	0.000383439	0.000235364	0.00011801	21.75	0.000384722	0.000230858	5.8599e-05	22	0.000378995	6.9469e-05	1.132e-06
22.25	0.00038927	0.000272742	0.000136562	22	0.000390596	0.000265153	6.0066e-05	22.25	0.000384339	7.2177e-05	1.151e-06		22.25	0.000383629	0.000235929	0.000118106	22	0.000384752	0.000231216	5.861e-05	22.25	0.00037917	6.9543e-05	1.133e-06
22.5	0.000389075	0.000272112	0.000136463	22.25	0.000390624	0.000265514	6.0054e-05	22.5	0.000384158	7.2114e-05	1.151e-06		22.5	0.000383608	0.000235591	0.000117943	22.25	0.000384942	0.000231754	5.8618e-05	22.5	0.000379151	6.9529e-05	1.133e-06
22.75	0.00038905	0.00027168	0.000136334	22.5	0.000390426	0.000264918	6.007e-05	22.75	0.000384136	7.2097e-05	1.151e-06		22.75	0.000383412	0.000234887	0.000117782	22.5	0.000384921	0.00023144	5.8604e-05	22.75	0.000378968	6.9457e-05	1.133e-06
23	0.000389258	0.000272499	0.000136481	22.75	0.0003904	0.000264525	6.0089e-05	23	0.000384326	7.2182e-05	1.151e-06		23	0.000383435	0.000235258	0.000117994	22.75	0.000384721	0.000230764	5.8592e-05	23	0.000378987	6.9483e-05	1.133e-06
23.25	0.000389279	0.000272885	0.000136624	23	0.000390607	0.000265279	6.0076e-05	23.25	0.000384342	7.2204e-05	1.152e-06		23.25	0.000383634	0.000236039	0.000118215	23	0.000384742	0.000231104	5.8621e-05	23.25	0.000379171	6.9567e-05	1.134e-06
23.5	0.000389074	0.000271993	0.000136438	23.25	0.000390626	0.000265612	6.0073e-05	23.5	0.000384151	7.2128e-05	1.152e-06		23.5	0.000383623	0.000235779	0.000118013	23.25	0.000384942	0.000231846	5.8644e-05	23.5	0.00037916	6.9558e-05	1.134e-06
23.75	0.000389054	0.000271577	0.000136249	23.5	0.000390417	0.000264789	6.0092e-05	23.75	0.000384135	7.2114e-05	1.152e-06		23.75	0.000383414	0.000234793	0.000117637	23.5	0.00038493	0.000231604	5.8616e-05	23.75	0.000378967	6.947e-05	1.133e-06
24	0.000389273	0.000272728	0.000136558	23.75	0.000390398	0.000264421	6.0098e-05	24	0.000384336	7.2208e-05	1.153e-06		24	0.000383428	0.000235074	0.000117871	23.75	0.00038472	0.000230672	5.8571e-05	24	0.000378978	6.9486e-05	1.133e-06
24.25	0.000389287	0.000272998	0.00013671	24	0.000390618	0.000265467	6.0082e-05	24.25	0.000384344	7.2221e-05	1.152e-06		24.25	0.00038364	0.00023613	0.000118357	24	0.000384734	0.000230924	5.8608e-05	24.25	0.000379172	6.9581e-05	1.134e-06
24.5	0.000389068	0.000271767	0.000136323	24.25	0.000390631	0.000265696	6.0088e-05	24.5	0.000384143	7.2129e-05	1.152e-06		24.5	0.000383642	0.000236247	0.00011849	24.25	0.000384947	0.000231917	5.8672e-05	24.5	0.000379176	6.9587e-05	1.134e-06
25.5	0.000389066	0.000271759	0.000136322	25.25	0.000391145	0.000269041	6.0115e-05	25.5	0.000384143	7.2129e-05	1.152e-06		25.5	0.000383644	0.000236253	0.000118492	25.25	0.000385563	0.000235297	5.8893e-05	25.5	0.000379177	6.9588e-05	1.134e-06
25.75	0.000389285	0.000272987	0.000136708	25.5	0.00039041	0.000264576	6.01e-05	25.75	0.000384343	7.2221e-05	1.152e-06		25.75	0.000383639	0.000236127	0.000118356	25.5	0.000384953	0.000232031	5.8693e-05	25.75	0.000379172	6.9581e-05	1.134e-06
26	0.000389275	0.000272735	0.000136561	25.75	0.000390628	0.000265688	6.0088e-05	26	0.000384336	7.2209e-05	1.152e-06		26	0.000383426	0.000235062	0.000117869	25.75	0.000384947	0.000231915	5.8672e-05	26	0.000378978	6.9486e-05	1.134e-06
26.25	0.000389056	0.000271583	0.000136251	26	0.000390619	0.000265471	6.0082e-05	26.25	0.000384136	7.2115e-05	1.151e-06		26.25	0.000383415	0.000234796	0.000117637	26	0.000384733	0.00023092	5.8607e-05	26.25	0.000378967	6.9471e-05	1.133e-06
26.5	0.000389071	0.000271981	0.000136437	26.25	0.0003904	0.000264427	6.0098e-05	26.5	0.00038415	7.2129e-05	1.152e-06		26.5	0.000383625	0.000235789	0.000118017	26.25	0.000384721	0.000230672	5.8572e-05	26.5	0.00037916	6.956e-05	1.133e-06
26.75	0.000389277	0.000272878	0.000136623	26.5	0.000390415	0.000264781	6.0093e-05	26.75	0.000384342	7.2205e-05	1.152e-06		26.75	0.000383633	0.000236037	0.000118215	26.5	0.000384931	0.000231608	5.8617e-05	26.75	0.000379171	6.9568e-05	1.134e-06
27	0.000389261	0.000272508	0.000136484	26.75	0.000390624	0.000265611	6.0073e-05	27	0.000384326	7.2183e-05	1.151e-06		27	0.000383433	0.000235253	0.000117993	26.75	0.000384941	0.000231844	5.8645e-05	27	0.000378987	6.9483e-05	1.133e-06
27.25	0.000389051	0.000271678	0.000136335	27	0.000390609	0.000265281	6.0078e-05	27.25	0.000384135	7.2098e-05	1.151e-06		27.25	0.000383412	0.000234885	0.000117783	27	0.000384741	0.000231102	5.8621e-05	27.25	0.000378968	6.9458e-05	1.133e-06
27.5	0.000389072	0.000272103	0.000136463	27.25	0.0003904	0.000264521	6.009e-05	27.5	0.000384158	7.2115e-05	1.151e-06		27.5	0.000383608	0.000235591	0.000117943	27.25	0.00038472	0.000230764	5.8594e-05	27.5	0.00037915	6.9531e-05	1.133e-06
27.75	0.00038927	0.000272744	0.000136563	27.5	0.000390424	0.000264914	6.0071e-05	27.75	0.00038434	7.2177e-05	1.152e-06		27.75	0.000383628	0.000235927	0.000118105	27.5	0.000384921	0.000231439	5.8604e-05	27.75	0.000379169	6.9545e-05	1.133e-06
28	0.000389243	0.000272333	0.000136468	27.75	0.000390624	0.000265514	6.0057e-05	28	0.000384317	7.2147e-05	1.151e-06		28	0.000383438	0.000235359	0.00011801	27.75	0.000384941	0.000231752	5.862e-05	28	0.000378995	6.947e-05	1.133e-06
28.25	0.000389043	0.000271736	0.000136381	28	0.000390597	0.000265154	6.0069e-05	28.25	0.000384135	7.2071e-05	1.151e-06		28.25	0.000383409	0.000234974	0.000117873	28	0.000384751	0.000231213	5.8611e-05	28.25	0.000378969	6.9437e-05	1.132e-06
28.5	0.000389076	0.000272146	0.000136463	28.25	0.000390397	0.000264608	6.0068e-05	28.5	0.000384164	7.2088e-05	1.15e-06		28.5	0.000383595	0.000235463	0.000117947	28.25	0.000384722	0.000230857	5.86e-05	28.5	0.000379142	6.9494e-05	1.132e-06
28.75	0.000389261	0.000272588	0.000136531	28.5	0.000390431	0.000264987	6.0041e-05	28.75	0.000384337	7.2137e-05	1.151e-06		28.75	0.000383621	0.000235794	0.000118047	28.5	0.000384909	0.000231332	5.8604e-05	28.75	0.000379167	6.9511e-05	1.133e-06
29	0.000389225	0.000272195	0.00013647	28.75	0.00039062	0.000265417	6.0036e-05	29	0.000384308	7.2101e-05	1.15e-06		29	0.000383443	0.000235394	0.000117994	28.75	0.000384937	0.00023165	5.8603e-05	29	0.000379002	6.9445e-05	1.132e-06
29.25	0.000389039	0.000271768	0.000136403	29	0.000390584	0.000265072	6.0049e-05	29.25	0.000384136	7.2032e-05	1.15e-06		29.25	0.000383408	0.000235035	0.000117915	29	0.000384758	0.000231267	5.8594e-05	29.25	0.000378971	6.9406e-05	1.131e-06
29.5	0.000389075	0.000272115	0.000136455	29.25	0.000390398	0.00026468	6.0035e-05	29.5	0.00038417	7.2048e-05	1.149e-06		29.5	0.000383582	0.00023537	0.000117966	29.25	0.000384722	0.000230935	5.8594e-05	29.5	0.000379134	6.9451e-05	1.131e-06
29.75	0.000389249	0.000272421	0.000136516	29.5	0.000390436	0.000265015	6.0008e-05	29.75	0.000384334	7.2085e-05	1.15e-06		29.75	0.000383615	0.000235668	0.000118026	29.5	0.000384898	0.000231268	5.8601e-05	29.75	0.000379165	6.9467e-05	1.132e-06
30	0.000389211	0.000272069	0.000136475	29.75	0.000390612	0.000265324	6.001e-05	30	0.0003843	7.2044e-05	1.149e-06		30	0.000383447	0.000235377	0.000117979	29.75	0.000384932	0.000231558	5.8592e-05	30	0.00037901	6.9407e-05	1.131e-06
30	0.000389211	0.000272069	0.000136475	30	0.000390573	0.000265016	6.0019e-05	30	0.0003843	7.2044e-05	1.149e-06		30	0.000383447	0.000235377	0.000117979	30	0.000384762	0.000231283	5.8575e-05	30	0.00037901	6.9407e-05	1.131e-06
30.25	0.000389034	0.000271742	0.000136413	30	0.000390573	0.000265016	6.0019e-05	30.25	0.000384137	7.1981e-05	1.148e-06		30.25	0.000383407	0.000235059	0.000117929	30	0.000384762	0.000231283	5.8575e-05	30.25	0.000378974	6.9365e-05	1.131e-06
30.5	0.000389075	0.000272032	0.000136452	30.25	0.000390395	0.000264724	5.9995e-05	30.5	0.000384175	7.1995e-05	1.148e-06		30.5	0.000383572	0.000235289	0.000117981	30.25	0.000384722	0.000230988	5.8579e-05	30.5	0.000379127	6.9398e-05	1.131e-06
30.75	0.000389243	0.000272246	0.000136511	30.5	0.000390439	0.000265014	5.9969e-05	30.75	0.000384331	7.202e-05	1.148e-06		30.75	0.000383611	0.00023554	0.000118021	30.5	0.000384887	0.000231224	5.8592e-05	30.75	0.000379163	6.9413e-05	1.13e-06
31	0.000389201	0.000271928	0.000136479	30.75	0.000390605	0.000265243	5.9976e-05	31	0.000384293	7.1975e-05	1.147e-06		31	0.000383454	0.000235324	0.000117973	30.75	0.000384926	0.000231475	5.8582e-05	31	0.000379017	6.9358e-05	1.13e-06
31.25	0.000389035	0.000271663	0.00013642	31	0.000390561	0.000264972	5.9977e-05	31.25	0.000384139	7.1916e-05	1.147e-06		31.25	0.000383411	0.000235047	0.000117936	31	0.000384766	0.000231272	5.8559e-05	31.25	0.000378977	6.9314e-05	1.13e-06
31.5	0.00038908	0.00027189	0.000136454	31.25	0.000390393	0.000264749	5.9946e-05	31.5	0.00038418	7.1926e-05	1.147e-06		31.5	0.000383567	0.000235205	0.000117988	31.25	0.00038472	0.000231018	5.856e-05	31.5	0.000379121	6.9337e-05	1.129e-06
31.75	0.00038924	0.000272034	0.000136513	31.5	0.000390437	0.000264992	5.9924e-05	31.75	0.000384327	7.1942e-05	1.146e-06		31.75	0.000383611	0.000235409	0.000118023	31.5	0.000384875	0.000231188	5.8578e-05	31.75	0.000379161	6.9347e-05	1.13e-06
32	0.000389197	0.000271742	0.000136485	31.75	0.000390594	0.000265164	5.9932e-05	32	0.000384287	7.1893e-05	1.146e-06		32	0.000383466	0.000235235	0.000117975	31.75	0.000384917	0.000231401	5.8569e-05	32	0.000379023	6.9298e-05	1.128e-06
32.25	0.000389044	0.000271514	0.000136431	32	0.000390545	0.000264927	5.9926e-05	32.25	0.000384141	7.1838e-05	1.145e-06		32.25	0.000383422	0.000234995	0.000117943	32	0.000384766	0.000231244	5.8543e-05	32.25	0.00037898	6.9252e-05	1.128e-06
32.5	0.000389097	0.000271684	0.000136466	32.25	0.000390384	0.000264748	5.9891e-05	32.5	0.000384185	7.1844e-05	1.144e-06		32.5	0.000383569	0.000235102	0.000117995	32.25	0.000384716	0.000231028	5.8539e-05	32.5	0.000379116	6.9265e-05	1.128e-06
32.75	0.000389252	0.000271767	0.000136522	32.5	0.00039043	0.000264953	5.9872e-05	32.75	0.000384326	7.1849e-05	1.144e-06		32.75	0.00038362	0.000235264	0.000118029	32.5	0.00038486	0.000231153	5.8557e-05	32.75	0.000379159	6.9272e-05	1.127e-06
33	0.000389207	0.000271488	0.000136495	32.75	0.000390575	0.000265084	5.9878e-05	33	0.000384282	7.1799e-05	1.144e-06		33	0.000383487	0.000235116	0.000117984	32.75	0.000384903	0.000231327	5.8554e-05	33	0.000379031	6.9224e-05	1.127e-06
33.25	0.000389065	0.000271277	0.000136447	33	0.000390516	0.000264872	5.9866e-05	33.25	0.000384144	7.1746e-05	1.142e-06		33.25	0.000383442	0.0002349	0.000117954	33	0.000384759	0.000231202	5.8525e-05	33.25	0.000378985	6.9178e-05	1.127e-06
33.5001	0.000389125	0.000271399	0.000136481	33.25	0.000390358	0.000264722	5.9829e-05	33.5001	0.000384191	7.1746e-05	1.142e-06		33.5001	0.000383584	0.000234971	0.000118004	33.25	0.000384702	0.000231015	5.8518e-05	33.5001	0.000379113	6.9182e-05	1.126e-06
33.7501	0.000389274	0.000271441	0.000136533	33.5001	0.000390398	0.000264895	5.9812e-05	33.7501	0.000384324	7.1744e-05	1.141e-06		33.7501	0.000383639	0.000235093	0.000118038	33.5001	0.000384832	0.000231109	5.8535e-05	33.7501	0.000379159	6.9184e-05	1.126e-06
34.0001	0.000389231	0.000271182	0.000136505	33.7501	0.000390524	0.000264995	5.9815e-05	34.0001	0.000384278	7.169e-05	1.141e-06		34.0001	0.000383516	0.000234953	0.000117999	33.7501	0.00038487	0.000231253	5.8533e-05	34.0001	0.000379038	6.9139e-05	1.125e-06
34.2501	0.0003891	0.000270988	0.000136457	34.0001	0.000390453	0.000264807	5.9797e-05	34.2501	0.000384147	7.1639e-05	1.14e-06		34.2501	0.000383472	0.000234753	0.000117972	34.0001	0.000384725	0.000231144	5.8506e-05	34.2501	0.000378991	6.9092e-05	1.124e-06
34.5001	0.000389162	0.000271084	0.000136484	34.2501	0.000390291	0.000264681	5.9759e-05	34.5001	0.000384197	7.1632e-05	1.139e-06		34.5001	0.000383607	0.000234795	0.000118019	34.2501	0.000384658	0.000230979	5.8495e-05	34.5001	0.000379112	6.9088e-05	1.124e-06
34.7501	0.000389302	0.000271114	0.000136519	34.5001	0.000390322	0.000264829	5.9741e-05	34.7501	0.000384323	7.1622e-05	1.138e-06		34.7501	0.000383666	0.000234882	0.000118055	34.5001	0.000384768	0.000231052	5.8511e-05	34.7501	0.000379159	6.9085e-05	1.124e-06
35.0001	0.000389257	0.000270891	0.000136474	34.7501	0.000390428	0.000264912	5.974e-05	35.0001	0.000384275	7.1566e-05	1.138e-06		35.0001	0.000383552	0.000234749	0.000118022	34.7501	0.000384798	0.000231171	5.851e-05	35.0001	0.000379046	6.904e-05	1.123e-06
35.2501	0.000389133	0.000270735	0.000136402	35.0001	0.000390344	0.000264748	5.9716e-05	35.2501	0.000384152	7.1514e-05	1.137e-06		35.2501	0.000383506	0.000234562	0.000117998	35.0001	0.000384651	0.000231078	5.8484e-05	35.2501	0.000378998	6.8992e-05	1.122e-06
35.5001	0.000389198	0.000270829	0.000136384	35.2501	0.000390183	0.000264643	5.9675e-05	35.5001	0.000384202	7.1502e-05	1.137e-06		35.5001	0.000383632	0.000234581	0.000118043	35.2501	0.000384571	0.000230933	5.8471e-05	35.5001	0.000379111	6.8982e-05	1.122e-06
35.7501	0.000389329	0.00027086	0.000136346	35.5001	0.000390212	0.000264775	5.9652e-05	35.7501	0.000384322	7.1483e-05	1.136e-06		35.7501	0.000383692	0.000234645	0.000118078	35.5001	0.000384663	0.000230992	5.8483e-05	35.7501	0.00037916	6.8973e-05	1.122e-06
36.0001	0.00038928	0.00027067	0.000136194	35.7501	0.000390309	0.000264845	5.9641e-05	36.0001	0.000384273	7.1426e-05	1.135e-06		36.0001	0.000383585	0.000234523	0.00011805	35.7501	0.000384688	0.000231097	5.8481e-05	36.0001	0.000379053	6.8928e-05	1.121e-06
36.2501	0.000389162	0.000270531	0.000135965	36.0001	0.000390228	0.0002647	5.9603e-05	36.2501	0.000384157	7.1371e-05	1.134e-06		36.2501	0.000383538	0.000234355	0.000118026	36.0001	0.000384546	0.000231017	5.8456e-05	36.2501	0.000379005	6.8878e-05	1.12e-06
36.5001	0.000389222	0.000270597	0.000135711	36.2501	0.000390081	0.000264603	5.954e-05	36.5001	0.000384208	7.1353e-05	1.132e-06		36.5001	0.000383655	0.00023437	0.000118067	36.2501	0.000384465	0.000230895	5.844e-05	36.5001	0.000379112	6.8862e-05	1.119e-06
36.7501	0.000389344	0.000270586	0.000135348	36.5001	0.000390117	0.000264704	5.9483e-05	36.7501	0.000384321	7.1327e-05	1.132e-06		36.7501	0.000383712	0.000234429	0.000118098	36.5001	0.000384554	0.000230951	5.8447e-05	36.7501	0.000379162	6.8847e-05	1.119e-06
37.0001	0.000389291	0.000270331	0.000134786	36.7501	0.000390216	0.000264735	5.9416e-05	37.0001	0.000384272	7.1266e-05	1.131e-06		37.0001	0.000383609	0.000234323	0.00011807	36.7501	0.000384585	0.000231046	5.8445e-05	37.0001	0.000379062	6.8801e-05	1.117e-06
37.2501	0.000389175	0.000270044	0.000134068	37.0001	0.00039014	0.000264541	5.93e-05	37.2501	0.000384161	7.1209e-05	1.13e-06		37.2501	0.000383557	0.00023418	0.000118046	37.0001	0.000384457	0.000230982	5.8417e-05	37.2501	0.000379013	6.8749e-05	1.117e-06
37.5001	0.000389232	0.000269807	0.000133285	37.2501	0.000390004	0.000264328	5.9143e-05	37.5001	0.000384214	7.1182e-05	1.129e-06		37.5001	0.000383664	0.000234199	0.000118081	37.2501	0.000384384	0.000230876	5.8399e-05	37.5001	0.000379113	6.8727e-05	1.116e-06
37.5001	0.000389232	0.000269807	0.000133285	37.5001	0.000390045	0.000264182	5.8984e-05	37.5001	0.000384214	7.1182e-05	1.129e-06		37.5001	0.000383664	0.000234199	0.000118081	37.5001	0.000384471	0.000230928	5.8403e-05	37.5001	0.000379113	6.8727e-05	1.116e-06
37.7501	0.000389343	0.000269299	0.000132424	37.5001	0.000390045	0.000264182	5.8984e-05	37.7501	0.000384321	7.1148e-05	1.127e-06		37.7501	0.000383718	0.000234255	0.000118107	37.5001	0.000384471	0.000230928	5.8403e-05	37.7501	0.000379164	6.8705e-05	1.116e-06
38.0001	0.000389282	0.000268311	0.000131484	37.7501	0.00039014	0.000263804	5.8831e-05	38.0001	0.00038427	7.108e-05	1.126e-06		38.0001	0.000383617	0.000234165	0.000118079	37.7501	0.000384507	0.000231012	5.8399e-05	38.0001	0.00037907	6.8657e-05	1.115e-06
38.2501	0.000389168	0.000266983	0.000130586	38.0001	0.000390065	0.00026299	5.8685e-05	38.2501	0.000384165	7.1011e-05	1.124e-06		38.2501	0.000383562	0.00023404	0.000118053	38.0001	0.000384391	0.000230952	5.8372e-05	38.2501	0.000379021	6.8602e-05	1.114e-06
38.5001	0.000389217	0.00026538	0.000129852	38.2501	0.000389935	0.000261871	5.8586e-05	38.5001	0.000384216	7.0953e-05	1.122e-06		38.5001	0.000383658	0.000234059	0.000118083	38.2501	0.000384322	0.000230856	5.8352e-05	38.5001	0.000379114	6.8574e-05	1.114e-06
38.7501	0.000389305	0.000263276	0.000129252	38.5001	0.000389968	0.000260498	5.8586e-05	38.7501	0.000384308	7.0857e-05	1.119e-06		38.7501	0.000383708	0.000234106	0.000118107	38.5001	0.000384405	0.000230898	5.8354e-05	38.7501	0.000379165	6.8547e-05	1.113e-06
39.0001	0.000389193	0.000260624	0.00012871	38.7501	0.000390036	0.000258644	5.8672e-05	39.0001	0.000384218	7.0676e-05	1.117e-06		39.0001	0.000383609	0.000234021	0.000118077	38.7501	0.000384441	0.000230967	5.835e-05	39.0001	0.000379077	6.8494e-05	1.111e-06
39.2501	0.000388928	0.000257752	0.000128225	39.0001	0.000389905	0.000256243	5.8788e-05	39.2501	0.000383989	7.0418e-05	1.114e-06		39.2501	0.00038355	0.000233902	0.000118052	39.0001	0.000384327	0.000230904	5.8324e-05	39.2501	0.000379028	6.8437e-05	1.111e-06
39.5001	0.000388562	0.000255	0.000127793	39.2501	0.00038962	0.000253603	5.8896e-05	39.5001	0.000383678	7.0106e-05	1.112e-06		39.5001	0.000383635	0.00023391	0.000118078	39.2501	0.00038425	0.000230809	5.8305e-05	39.5001	0.000379117	6.8402e-05	1.11e-06
39.75	0.000387754	0.000252476	0.000127311	39.5001	0.000389235	0.00025105	5.8963e-05	39.75	0.000382952	6.9747e-05	1.11e-06		39.75	0.000383681	0.00023394	0.000118099	39.5001	0.00038432	0.000230837	5.8306e-05	39.75	0.000379166	6.8369e-05	1.109e-06
40	0.000386773	0.000250706	0.000126882	39.75	0.00038841	0.00024869	5.8929e-05	40	0.000382046	6.9449e-05	1.107e-06		40	0.00038398	0.00023433	0.000118229	39.75	0.000384348	0.000230889	5.8301e-05	40	0.000379456	6.8393e-05	1.108e-06
40.25	0.000386329	0.000250045	0.0001267	40	0.000387416	0.00024704	5.8824e-05	40.25	0.00038164	6.9304e-05	1.105e-06		40.25	0.000384817	0.000235626	0.000118609	40	0.000384632	0.000231293	5.8329e-05	40.25	0.000380245	6.8553e-05	1.108e-06
40.5	0.000386318	0.000249932	0.000126675	40.25	0.000386961	0.000246455	5.8751e-05	40.5	0.00038164	6.9243e-05	1.104e-06		40.5	0.000385659	0.000237624	0.000119099	40.25	0.000385459	0.000232579	5.842e-05	40.5	0.000381031	6.8779e-05	1.109e-06
40.75	0.000386306	0.000249815	0.000126649	40.5	0.000386931	0.000246398	5.8723e-05	40.75	0.00038164	6.918e-05	1.102e-06		40.75	0.000386079	0.000239808	0.00011954	40.5	0.000386295	0.000234539	5.8488e-05	40.75	0.000381416	6.8974e-05	1.108e-06
41	0.000386293	0.000249697	0.00012662	40.75	0.000386894	0.000246339	5.8694e-05	41	0.000381641	6.9114e-05	1.101e-06		41	0.000386251	0.000241972	0.000119966	40.75	0.000386703	0.000236663	5.847e-05	41	0.000381575	6.9109e-05	1.108e-06
41.25	0.00038628	0.000249575	0.00012659	41	0.000386856	0.000246277	5.8663e-05	41.25	0.000381641	6.9047e-05	1.099e-06		41.25	0.000386305	0.000243954	0.000120411	41	0.000386857	0.000238748	5.8399e-05	41.25	0.000381632	6.9176e-05	1.107e-06
41.5	0.000386267	0.000249451	0.000126558	41.25	0.000386817	0.000246213	5.8631e-05	41.5	0.000381641	6.8978e-05	1.097e-06		41.5	0.000386314	0.000245651	0.00012091	41.25	0.00038689	0.000240636	5.8311e-05	41.5	0.00038165	6.9186e-05	1.107e-06
41.75	0.000386254	0.000249325	0.000126522	41.5	0.000386776	0.000246146	5.8599e-05	41.75	0.000381642	6.8905e-05	1.096e-06		41.75	0.000386308	0.000247022	0.000121479	41.5	0.000386874	0.000242238	5.8242e-05	41.75	0.000381655	6.916e-05	1.106e-06
42	0.000386239	0.000249199	0.000126483	41.75	0.000386734	0.000246077	5.8565e-05	42	0.000381642	6.8831e-05	1.094e-06		42	0.000386297	0.000248064	0.000122118	41.75	0.000386842	0.00024352	5.8214e-05	42	0.000381657	6.9111e-05	1.106e-06
42.25	0.000386224	0.000249072	0.000126441	42	0.000386691	0.000246004	5.853e-05	42.25	0.000381643	6.8754e-05	1.091e-06		42.25	0.000386284	0.000248803	0.000122809	42	0.000386804	0.00024449	5.8237e-05	42.25	0.000381658	6.9051e-05	1.105e-06
42.5	0.000386207	0.000248946	0.000126394	42.25	0.000386646	0.000245929	5.8494e-05	42.5	0.000381644	6.8673e-05	1.09e-06		42.5	0.00038627	0.000249286	0.000123518	42.25	0.000386763	0.000245182	5.8305e-05	42.5	0.00038166	6.8983e-05	1.105e-06
42.75	0.00038619	0.000248817	0.000126343	42.5	0.0003866	0.000245851	5.8457e-05	42.75	0.000381645	6.859e-05	1.088e-06		42.75	0.000386256	0.000249566	0.000124207	42.5	0.000386721	0.00024564	5.8406e-05	42.75	0.000381661	6.8913e-05	1.103e-06
43	0.00038617	0.000248685	0.000126288	42.75	0.000386553	0.00024577	5.8418e-05	43	0.000381646	6.8504e-05	1.086e-06		43	0.00038624	0.000249699	0.000124843	42.75	0.000386678	0.000245919	5.852e-05	43	0.000381663	6.8838e-05	1.101e-06
43.25	0.000386149	0.000248547	0.000126226	43	0.000386505	0.000245686	5.8377e-05	43.25	0.000381647	6.8414e-05	1.084e-06		43.25	0.000386223	0.00024973	0.000125401	43	0.000386633	0.000246069	5.863e-05	43.25	0.000381665	6.876e-05	1.1e-06
43.5	0.000386125	0.0002484	0.000126157	43.25	0.000386457	0.0002456	5.8333e-05	43.5	0.000381649	6.8321e-05	1.081e-06		43.5	0.000386205	0.000249695	0.00012587	43.25	0.000386587	0.000246131	5.8725e-05	43.5	0.000381667	6.868e-05	1.098e-06
43.75	0.000386099	0.000248243	0.000126076	43.5	0.000386413	0.000245507	5.8289e-05	43.75	0.00038165	6.8224e-05	1.079e-06		43.75	0.000386185	0.00024962	0.000126248	43.5	0.000386539	0.000246138	5.8798e-05	43.75	0.00038167	6.8596e-05	1.097e-06
44	0.00038607	0.000248074	0.000125978	43.75	0.000386376	0.000245407	5.8243e-05	44	0.000381651	6.8124e-05	1.077e-06		44	0.000386163	0.000249522	0.000126541	43.75	0.000386491	0.000246111	5.8848e-05	44	0.000381672	6.8511e-05	1.094e-06
44.25	0.000386039	0.000247895	0.000125849	44	0.000386339	0.000245298	5.8195e-05	44.25	0.000381652	6.8019e-05	1.074e-06		44.25	0.000386139	0.000249412	0.000126759	44	0.000386448	0.000246067	5.8876e-05	44.25	0.000381675	6.842e-05	1.093e-06
44.5	0.000386006	0.000247704	0.00012567	44.25	0.000386293	0.000245183	5.8142e-05	44.5	0.000381652	6.7911e-05	1.071e-06		44.5	0.000386113	0.000249296	0.000126917	44.25	0.000386411	0.000246013	5.8887e-05	44.5	0.000381678	6.8326e-05	1.091e-06
44.75	0.000385969	0.000247502	0.000125413	44.5	0.000386243	0.000245059	5.8086e-05	44.75	0.000381652	6.7797e-05	1.069e-06		44.75	0.000386084	0.000249177	0.000127026	44.5	0.000386372	0.000245955	5.8885e-05	44.75	0.00038168	6.8229e-05	1.089e-06
45	0.000385929	0.000247289	0.00012503	44.75	0.000386191	0.000244928	5.8023e-05	45	0.000381651	6.768e-05	1.066e-06		45	0.000386052	0.000249056	0.000127097	44.75	0.00038633	0.000245889	5.8874e-05	45	0.000381682	6.8128e-05	1.087e-06
45	0.000385929	0.000247289	0.00012503	45	0.000386137	0.000244789	5.7946e-05	45	0.000381651	6.768e-05	1.066e-06		45	0.000386052	0.000249056	0.000127097	45	0.000386283	0.000245819	5.8857e-05	45	0.000381682	6.8128e-05	1.087e-06
45.25	0.000385887	0.000247062	0.000124459	45.25	0.000386081	0.00024464	5.7846e-05	45.25	0.000381649	6.7557e-05	1.064e-06		45.25	0.000386018	0.000248931	0.000127142	45.25	0.000386234	0.000245742	5.8836e-05	45.25	0.000381683	6.8023e-05	1.085e-06
45.5	0.000385843	0.000246821	0.000123601	45.5	0.00038602	0.000244482	5.7706e-05	45.5	0.000381646	6.7429e-05	1.061e-06		45.5	0.000385982	0.000248801	0.000127167	45.5	0.000386183	0.000245658	5.8814e-05	45.5	0.000381684	6.7914e-05	1.082e-06
45.75	0.000385795	0.000246564	0.000122329	45.75	0.000385954	0.00024431	5.75e-05	45.75	0.000381642	6.7295e-05	1.058e-06		45.75	0.000385943	0.000248665	0.000127178	45.75	0.000386129	0.000245569	5.8788e-05	45.75	0.000381684	6.7801e-05	1.079e-06
46	0.000385743	0.000246283	0.000120478	46	0.000385886	0.000244114	5.7182e-05	46	0.000381635	6.7157e-05	1.054e-06		46	0.000385901	0.000248521	0.00012718	46	0.00038607	0.000245472	5.8763e-05	46	0.000381683	6.7682e-05	1.078e-06
46.25	0.000385689	0.000245958	0.00011785	46	0.000385886	0.000244114	5.7182e-05	46.25	0.000381625	6.7012e-05	1.051e-06		46.25	0.000385855	0.000248369	0.000127176	46	0.00038607	0.000245472	5.8763e-05	46.25	0.00038168	6.7559e-05	1.075e-06
46.5	0.000385631	0.000245557	0.000114219	46.25	0.000385814	0.000243879	5.6686e-05	46.5	0.000381612	6.686e-05	1.048e-06		46.5	0.000385807	0.000248207	0.000127167	46.25	0.000386008	0.000245367	5.8737e-05	46.5	0.000381675	6.7431e-05	1.073e-06
46.75	0.000385573	0.000244999	0.000109367	46.5	0.000385738	0.000243562	5.5921e-05	46.75	0.000381596	6.6701e-05	1.044e-06		46.75	0.000385756	0.000248034	0.000127157	46.5	0.000385943	0.000245255	5.871e-05	46.75	0.000381668	6.7297e-05	1.07e-06
47	0.000385513	0.000244143	0.000103114	46.75	0.000385657	0.000243088	5.4771e-05	47	0.000381574	6.6534e-05	1.04e-06		47	0.000385702	0.000247851	0.000127144	46.75	0.000385873	0.000245135	5.8683e-05	47	0.000381658	6.7158e-05	1.067e-06
47.25	0.000385454	0.000242739	9.538e-05	47	0.000385572	0.000242309	5.3109e-05	47.25	0.000381548	6.6357e-05	1.036e-06		47.25	0.000385647	0.000247656	0.00012713	47	0.000385799	0.000245008	5.8655e-05	47.25	0.000381644	6.7014e-05	1.064e-06
47.5	0.000385394	0.000240393	8.6238e-05	47.25	0.000385483	0.000240975	5.082e-05	47.5	0.000381515	6.6167e-05	1.03e-06		47.5	0.000385591	0.00024745	0.000127114	47.25	0.000385721	0.000244871	5.8628e-05	47.5	0.000381627	6.6863e-05	1.061e-06
47.75	0.000385336	0.000236546	7.5948e-05	47.5	0.00038539	0.000238694	4.7828e-05	47.75	0.000381479	6.5951e-05	1.022e-06		47.75	0.000385533	0.00024723	0.000127098	47.5	0.000385639	0.000244727	5.8599e-05	47.75	0.000381604	6.6705e-05	1.059e-06
48	0.000385268	0.000230483	6.4947e-05	47.75	0.000385293	0.000234916	4.4135e-05	48	0.000381425	6.5682e-05	1.009e-06		48	0.000385479	0.000246998	0.000127081	47.75	0.000385551	0.000244575	5.8569e-05	48	0.000381581	6.654e-05	1.055e-06
48.25	0.000385201	0.000221371	5.379e-05	48	0.000385185	0.000228939	3.9817e-05	48.25	0.000381362	6.5281e-05	9.87e-07		48.25	0.000385416	0.000246754	0.000127063	48	0.000385462	0.000244415	5.8539e-05	48.25	0.000381545	6.6368e-05	1.052e-06
48.5	0.000385076	0.000208323	4.3048e-05	48.25	0.000385073	0.000219953	3.5022e-05	48.5	0.000381228	6.4562e-05	9.53e-07		48.5	0.000385365	0.0002465	0.000127043	48.25	0.000385363	0.000244247	5.8507e-05	48.5	0.000381516	6.6187e-05	1.048e-06
48.75	0.000384883	0.000190426	3.3203e-05	48.5	0.00038491	0.000207098	2.9932e-05	48.75	0.000380967	6.311e-05	8.99e-07		48.75	0.000385281	0.000246228	0.000127022	48.5	0.00038527	0.000244072	5.8474e-05	48.75	0.000381452	6.5998e-05	1.045e-06
49	0.000384155	0.000166844	2.4589e-05	48.75	0.000384694	0.000189491	2.4734e-05	49	0.000380033	6.0182e-05	8.24e-07		49	0.000385231	0.000245948	0.000127001	48.75	0.000385145	0.000243886	5.844e-05	49	0.000381416	6.5799e-05	1.042e-06
49.25	0.000381896	0.000137133	1.7352e-05	49	0.000384022	0.000166307	1.9611e-05	49.25	0.000377218	5.4736e-05	7.28e-07		49.25	0.000385044	0.000245625	0.000126978	49	0.000385049	0.000243695	5.8403e-05	49.25	0.000381238	6.5595e-05	1.038e-06
49.5	0.000373312	0.000102222	1.1483e-05	49.25	0.000382005	0.000137044	1.4736e-05	49.5	0.000367644	4.6013e-05	6.21e-07		49.5	0.000385081	0.00024532	0.00012696	49.25	0.000384831	0.000243467	5.837e-05	49.5	0.000381242	6.5374e-05	1.034e-06
49.75	0.000348179	6.5071e-05	6.815e-06	49.5	0.000374106	0.000102473	1.0275e-05	49.75	0.00034101	3.382e-05	4.95e-07		49.75	0.000384805	0.00024504	0.000126977	49.5	0.000384834	0.000243262	5.8334e-05	49.75	0.000380937	6.5156e-05	1.03e-06
50	0.000330005	4.6424e-05	4.75e-06	49.75	0.000350458	6.5357e-05	6.329e-06	50	0.000321917	2.6848e-05	4.25e-07		50	0.000384285	0.000244876	0.000127	49.75	0.000384544	0.000243089	5.8318e-05	50	0.000380424	6.5058e-05	1.03e-06
				50	0.000333261	4.6629e-05	4.488e-06										50	0.000384042	0.000242984	5.8322e-05

## Sheet: Fig 9
	WFD (m)				WFD (m)				WFD (m)					WFD (m)				WFD (m)				WFD (m)
Route Length (m)	3min	5min	12.2min	Route Length (m)	3min	5min	12.2min	Route Length (m)	3min	5min	12.2min		Route Length (m)	3min	5min	13.4min	Route Length (m)	3min	5min	13.4min	Route Length (m)	3min	5min	13.4min
0	0.000384772	0.00018003	1.1386e-05	0	0.000384313	0.000244707	8.5645e-05	0	0.000384428	0.000247809	0.000323938		0	0.000242434	7.095e-06	2.35e-07	0	0.00025301	8.956e-06	3.32e-07	0	0.00026939	1.3829e-05	6.7e-07
0.25	0.000386123	0.000181115	1.1582e-05	0.25	0.000386539	0.000246129	8.6896e-05	0.25	0.000388138	0.000250169	0.000329379		0.25	0.000269261	1.0213e-05	3.23e-07	0.25	0.000281173	1.3174e-05	4.64e-07	0.25	0.000301764	2.1451e-05	9.82e-07
0.500001	0.000385322	0.000181684	1.1884e-05	0.500002	0.000385051	0.000245085	8.8167e-05	0.500005	0.000385411	0.000248186	0.000333012		0.500001	0.000310126	1.6969e-05	5.03e-07	0.500002	0.000319853	2.1797e-05	7.26e-07	0.500003	0.000335092	3.4616e-05	1.523e-06
0.75	0.000385323	0.000182758	1.2225e-05	0.75	0.000385096	0.000245293	8.9857e-05	0.75	0.000385414	0.000248316	0.000339531		0.75	0.000337734	2.5632e-05	7.14e-07	0.75	0.000346202	3.2882e-05	1.045e-06	0.75	0.000359134	5.1517e-05	2.229e-06
1	0.000385401	0.000183815	1.2574e-05	1	0.000385221	0.00024549	9.1541e-05	1.00001	0.000385475	0.000248435	0.000346261		1	0.000356099	3.6082e-05	9.54e-07	1	0.000362629	4.5705e-05	1.411e-06	1	0.000372	6.9069e-05	3.013e-06
1.25	0.00038543	0.00018488	1.2937e-05	1.25	0.000385319	0.000245683	9.3285e-05	1.25	0.000385508	0.000248553	0.000353536		1.25	0.000368506	4.8522e-05	1.234e-06	1.25	0.000373139	6.0738e-05	1.862e-06	1.25	0.000379386	8.9159e-05	4.033e-06
1.5	0.000385456	0.000185926	1.3308e-05	1.5	0.000385404	0.000245862	9.5023e-05	1.50001	0.000385525	0.00024866	0.000361028		1.5	0.000376215	6.2173e-05	1.547e-06	1.5	0.000379106	7.6381e-05	2.378e-06	1.5	0.000382838	0.000107734	5.161e-06
1.75	0.000385477	0.000186981	1.3694e-05	1.75	0.000385498	0.000246037	9.6822e-05	1.75	0.00038555	0.000248765	0.000369095		1.75	0.000380794	7.6842e-05	1.905e-06	1.75	0.000382374	9.2859e-05	3.009e-06	1.75	0.00038441	0.000126867	6.624e-06
2	0.000385491	0.000188016	1.4089e-05	2	0.000385572	0.000246198	9.8617e-05	2.00001	0.000385556	0.00024886	0.000377374		2	0.000383241	9.1452e-05	2.299e-06	2	0.000383983	0.000108509	3.73e-06	2	0.000385074	0.000143272	8.233e-06
2.25	0.000385509	0.000189062	1.45e-05	2.25	0.000385659	0.000246357	0.000100474	2.25	0.000385576	0.000248952	0.000386232		2.25	0.000384466	0.00010588	2.744e-06	2.25	0.000384733	0.000123862	4.608e-06	2.25	0.000385286	0.00015932	1.0305e-05
2.5	0.000385519	0.000190089	1.492e-05	2.5	0.000385726	0.000246501	0.000102326	2.50001	0.000385577	0.000249036	0.000395267		2.5	0.000385032	0.000119352	3.232e-06	2.5	0.000385106	0.000137785	5.606e-06	2.5	0.000385423	0.000172691	1.2569e-05
2.75	0.000385539	0.000191125	1.5357e-05	2.75	0.000385805	0.000246642	0.000104246	2.75	0.000385593	0.000249118	0.000404869		2.75	0.000385276	0.000132059	3.78e-06	2.75	0.000385282	0.000151071	6.818e-06	2.75	0.000385427	0.000185523	1.5456e-05
3	0.00038555	0.000192145	1.5803e-05	3	0.000385864	0.000246771	0.000106159	3.00001	0.000385593	0.000249189	0.000414598		3	0.000385391	0.000143574	4.381e-06	3	0.00038542	0.000162954	8.189e-06	3	0.000385489	0.00019606	1.8572e-05
3.25	0.000385571	0.000193173	1.6269e-05	3.25	0.000385935	0.000246897	0.000108142	3.25	0.000385607	0.000249259	0.000424854		3.25	0.000385441	0.00015422	5.057e-06	3.25	0.000385504	0.000174201	9.843e-06	3.25	0.000385467	0.000205995	2.2481e-05
3.5	0.000385585	0.000194186	1.6744e-05	3.5	0.000385987	0.000247011	0.000110121	3.50001	0.000385605	0.000249321	0.000435164		3.5	0.000385479	0.000163736	5.798e-06	3.5	0.000385605	0.000184198	1.1704e-05	3.5	0.000385512	0.000213981	2.6627e-05
3.75	0.000385607	0.000195208	1.724e-05	3.75	0.000386051	0.000247123	0.000112171	3.75	0.000385617	0.000249381	0.000445912		3.75	0.000385501	0.000172423	6.633e-06	3.75	0.000385674	0.000193588	1.3926e-05	3.75	0.000385486	0.000221298	3.171e-05
4	0.000385622	0.000196213	1.7746e-05	4	0.000386097	0.000247225	0.000114218	4.00001	0.000385616	0.000249433	0.000456631		4	0.000385529	0.000180095	7.545e-06	4	0.000385761	0.000201851	1.6402e-05	4	0.000385523	0.000226989	3.697e-05
4.25	0.000385644	0.000197228	1.8273e-05	4.25	0.000386154	0.000247325	0.00011634	4.25	0.000385627	0.000249483	0.0004677		4.25	0.000385549	0.000187005	8.566e-06	4.25	0.000385822	0.000209501	1.9319e-05	4.25	0.000385497	0.000231992	4.323e-05
4.5	0.000385657	0.000198227	1.8813e-05	4.5	0.000386193	0.000247417	0.000118459	4.50001	0.000385626	0.000249526	0.000478618		4.5	0.000385576	0.000193023	9.671e-06	4.5	0.000385902	0.000216112	2.2523e-05	4.5	0.000385532	0.000235713	4.9515e-05
4.75	0.000385677	0.000199234	1.9375e-05	4.75	0.000386243	0.000247506	0.000120659	4.75	0.000385636	0.000249568	0.000489776		4.75	0.000385597	0.000198361	1.0892e-05	4.75	0.000385957	0.000222093	2.6231e-05	4.75	0.000385509	0.000238824	5.675e-05
5	0.000385689	0.000200225	1.995e-05	5	0.000386278	0.000247589	0.000122857	5.00001	0.000385635	0.000249602	0.000500673		5	0.000385624	0.000202938	1.2191e-05	5	0.000386028	0.000227127	3.0222e-05	5	0.000385542	0.000241023	6.3788e-05
5.25	0.000385706	0.000201226	2.0551e-05	5.25	0.000386322	0.000247671	0.000125139	5.25	0.000385644	0.000249636	0.00051169		5.25	0.000385643	0.000206938	1.3598e-05	5.25	0.000386075	0.000231538	3.4735e-05	5.25	0.000385523	0.000242769	7.1631e-05
5.5	0.000385717	0.00020221	2.1163e-05	5.5	0.000386353	0.000247749	0.000127422	5.50001	0.000385642	0.000249663	0.000522335		5.5	0.000385669	0.000210318	1.5063e-05	5.5	0.000386138	0.000235121	3.9475e-05	5.5	0.000385554	0.00024395	7.9047e-05
5.75	0.000385733	0.000203201	2.1804e-05	5.75	0.000386394	0.000247825	0.000129795	5.75	0.00038565	0.000249689	0.000532961		5.75	0.000385687	0.000213238	1.6611e-05	5.75	0.000386181	0.000238138	4.469e-05	5.75	0.000385537	0.000244854	8.7096e-05
6	0.000385741	0.000204177	2.2458e-05	6	0.000386422	0.000247897	0.000132172	6.00001	0.000385647	0.00024971	0.000543123		6	0.000385711	0.000215685	1.8184e-05	6	0.000386238	0.000240489	5.002e-05	6	0.000385566	0.000245453	9.455e-05
6.25	0.000385755	0.000205159	2.3142e-05	6.25	0.00038646	0.000247969	0.000134645	6.25	0.000385654	0.000249729	0.000553147		6.25	0.000385727	0.000217792	1.9805e-05	6.25	0.000386275	0.000242384	5.5717e-05	6.25	0.00038555	0.000245915	0.000102496
6.5	0.000385762	0.000206124	2.3841e-05	6.5	0.000386491	0.000248036	0.000137127	6.50001	0.000385651	0.000249744	0.000562635		6.5	0.000385748	0.000219563	2.1413e-05	6.5	0.000386324	0.000243798	6.1381e-05	6.5	0.000385577	0.000246229	0.000109767
6.75	0.000385773	0.000207097	2.4571e-05	6.75	0.000386532	0.000248104	0.000139714	6.75	0.000385656	0.000249757	0.000571867		6.75	0.000385762	0.000221108	2.3031e-05	6.75	0.000386354	0.000244893	6.7272e-05	6.75	0.000385562	0.000246489	0.000117444
7	0.000385778	0.000208051	2.5318e-05	7	0.000386565	0.000248168	0.000142315	7.00001	0.000385652	0.000249766	0.000580502		7	0.00038578	0.00022243	2.4607e-05	7	0.000386399	0.000245684	7.2986e-05	7	0.000385587	0.00024668	0.00012443
7.25	0.000385787	0.000209012	2.6098e-05	7.25	0.000386607	0.000248231	0.000145033	7.25	0.000385656	0.000249774	0.00058879		7.25	0.000385793	0.000223614	2.6169e-05	7.25	0.00038643	0.000246283	7.8798e-05	7.25	0.000385572	0.000246852	0.000131782
7.5	0.00038579	0.000209955	2.6895e-05	7.5	0.000386638	0.00024829	0.000147772	7.50001	0.000385651	0.000249777	0.000596452		7.5	0.000385808	0.000224661	2.7669e-05	7.25	0.00038643	0.000246283	7.8798e-05	7.5	0.000385594	0.000246989	0.000138463
7.75	0.000385797	0.000210902	2.773e-05	7.75	0.000386677	0.000248348	0.000150643	7.75	0.000385654	0.000249779	0.000603697		7.75	0.000385818	0.000225631	2.9147e-05	7.5	0.000386475	0.000246713	8.4329e-05	7.75	0.000385579	0.000247122	0.000145488
8	0.0003858	0.00021183	2.8583e-05	8	0.000386706	0.000248403	0.000153547	8.00001	0.000385648	0.000249779	0.000610293		8	0.000385831	0.000226517	3.0562e-05	7.75	0.000386508	0.000247042	8.9863e-05	8	0.000385598	0.00024723	0.000151878
8	0.0003858	0.00021183	2.8583e-05	8	0.000386706	0.000248403	0.000153547	8.00001	0.000385648	0.000249779	0.000610293		8.25	0.000385839	0.000227364	3.1956e-05	8	0.000386553	0.000247288	9.5062e-05	8.25	0.000385584	0.000247338	0.000158602
8.25	0.000385805	0.000212765	2.9474e-05	8.25	0.000386743	0.000248456	0.0001566	8.25	0.000385649	0.000249777	0.000616454		8.5	0.000385849	0.000228157	3.3298e-05	8.25	0.000386586	0.00024749	0.000100209	8.5	0.000385601	0.000247427	0.000164724
8.5	0.000385805	0.000213679	3.0387e-05	8.5	0.00038677	0.000248506	0.000159701	8.50001	0.000385642	0.000249772	0.000621966		8.75	0.000385855	0.00022893	3.4629e-05	8.5	0.00038663	0.000247652	0.000105011	8.5	0.000385601	0.000247427	0.000164724
8.75	0.00038581	0.000214597	3.134e-05	8.75	0.000386804	0.000248554	0.000162975	8.75	0.000385642	0.000249765	0.000627013		8.75	0.000385855	0.00022893	3.4629e-05	8.5	0.00038663	0.000247652	0.000105011	8.75	0.000385585	0.000247517	0.000171171
9	0.000385809	0.000215495	3.2317e-05	9	0.000386829	0.000248598	0.000166318	9.00001	0.000385635	0.000249756	0.000631449		9	0.000385863	0.000229663	3.5922e-05	8.75	0.000386662	0.000247799	0.000109737	9	0.000385601	0.00024759	0.000177051
9.25	0.000385812	0.000216396	3.3337e-05	9.25	0.000386859	0.000248642	0.000169862	9.25	0.000385634	0.000249745	0.000635431		9.25	0.000385867	0.000230385	3.7217e-05	9	0.000386704	0.000247925	0.000114131	9.25	0.000385587	0.000247663	0.000183247
9.5	0.000385811	0.000217276	3.4381e-05	9.5	0.000386881	0.000248682	0.000173501	9.50001	0.000385625	0.000249732	0.000638833		9.5	0.000385873	0.000231073	3.8489e-05	9.25	0.000386735	0.000248047	0.000118447	9.5	0.000385599	0.000247722	0.000188905
9.75	0.000385813	0.000218159	3.5474e-05	9.75	0.000386907	0.000248722	0.000177381	9.75	0.000385624	0.000249717	0.000641809		9.75	0.000385876	0.000231752	3.9777e-05	9.5	0.000386774	0.000248157	0.000122457	9.75	0.000385582	0.00024778	0.000194872
10	0.000385812	0.00021902	3.6592e-05	10	0.000386926	0.000248757	0.000181388	10	0.000385616	0.0002497	0.000644274		10	0.000385881	0.0002324	4.1052e-05	9.75	0.000386804	0.000248266	0.000126395	10	0.000385591	0.000247827	0.000200325
10.25	0.000385813	0.000219883	3.7761e-05	10.25	0.000386947	0.000248793	0.000185684	10.25	0.000385613	0.000249683	0.000646334		10.25	0.000385882	0.000233042	4.2352e-05	10	0.000386841	0.000248367	0.000130058	10.25	0.000385575	0.000247872	0.000206078
10.5	0.000385812	0.000220723	3.8958e-05	10.5	0.000386961	0.000248827	0.000190144	10.5	0.000385605	0.000249662	0.000647953		10.5	0.000385886	0.000233653	4.3648e-05	10.25	0.000386869	0.000248469	0.000133661	10.5	0.000385583	0.000247909	0.000211341
10.75	0.000385813	0.000221565	4.0211e-05	10.75	0.000386982	0.000248861	0.000194949	10.75	0.000385602	0.000249641	0.000649207		10.75	0.000385887	0.000234257	4.4979e-05	10.5	0.000386902	0.000248564	0.000137019	10.75	0.000385567	0.000247945	0.000216897
11	0.000385812	0.000222382	4.1494e-05	11	0.000386997	0.000248892	0.000199965	11	0.000385593	0.000249619	0.000650078		11	0.00038589	0.000234832	4.631e-05	10.75	0.000386925	0.000248659	0.000140334	11	0.000385574	0.000247973	0.000221982
11.25	0.000385813	0.0002232	4.2837e-05	11.25	0.000387018	0.000248924	0.000205389	11.25	0.00038559	0.000249594	0.000650636		11.25	0.000385891	0.000235398	4.7683e-05	11	0.000386952	0.000248749	0.000143432	11.25	0.000385558	0.000248001	0.00022735
11.5	0.000385812	0.000223994	4.4213e-05	11.5	0.000387034	0.000248953	0.00021107	11.5	0.000385582	0.000249568	0.00065088		11.5	0.000385893	0.000235937	4.906e-05	11.25	0.00038697	0.000248839	0.000146502	11.5	0.000385564	0.000248022	0.00023227
11.75	0.000385813	0.000224787	4.5652e-05	11.75	0.000387054	0.000248982	0.000217229	11.75	0.000385578	0.00024954	0.000650862		11.75	0.000385893	0.000236466	5.0483e-05	11.5	0.000386995	0.000248923	0.000149382	11.75	0.000385548	0.000248045	0.000237463
12	0.000385811	0.000225557	4.7128e-05	12	0.000387069	0.000249008	0.000223691	12	0.00038557	0.000249511	0.000650589		12	0.000385895	0.000236969	5.1911e-05	11.75	0.000387012	0.000249007	0.00015225	12	0.000385553	0.00024806	0.000242224
12.25	0.000385813	0.000226324	4.8674e-05	12.25	0.000387087	0.000249036	0.000230698	12.25	0.000385566	0.000249481	0.000650083		12.25	0.000385896	0.000237461	5.339e-05	12	0.000387035	0.000249086	0.000154952	12.25	0.000385537	0.000248076	0.00024725
12.5	0.000385812	0.000227066	5.0258e-05	12.5	0.0003871	0.000249061	0.000238044	12.5	0.000385558	0.000249449	0.000649373		12.5	0.000385897	0.000237928	5.4877e-05	12.25	0.000387053	0.000249164	0.000157655	12.5	0.000385541	0.000248086	0.000251861
12.75	0.000385813	0.000227805	5.1919e-05	12.75	0.000387117	0.000249086	0.000245993	12.75	0.000385554	0.000249416	0.00064848		12.75	0.000385898	0.000238383	5.6415e-05	12.5	0.000387075	0.000249238	0.000160214	12.75	0.000385526	0.000248096	0.000256727
13	0.000385812	0.00022852	5.3623e-05	13	0.000387129	0.000249109	0.000254305	13	0.000385546	0.000249382	0.000647422		13	0.0003859	0.000238814	5.7962e-05	12.75	0.000387092	0.000249311	0.000162788	13	0.000385529	0.000248102	0.000261193
13.25	0.000385814	0.000229229	5.5412e-05	13.25	0.000387144	0.000249134	0.000263259	13.25	0.000385542	0.000249346	0.000646202		13.25	0.0003859	0.000239235	5.9562e-05	13	0.000387113	0.00024938	0.000165236	13.25	0.000385515	0.000248107	0.000265906
13.5	0.000385813	0.000229913	5.7249e-05	13.5	0.000387155	0.000249157	0.000272573	13.5	0.000385534	0.000249309	0.000644857		13.5	0.000385902	0.00023963	6.1171e-05	13.25	0.000387128	0.00024945	0.000167708	13.5	0.000385517	0.000248109	0.000270232
13.75	0.000385814	0.000230593	5.9177e-05	13.75	0.000387171	0.000249181	0.000282543	13.75	0.00038553	0.000249271	0.000643379		13.75	0.000385903	0.000240015	6.2836e-05	13.5	0.000387147	0.000249516	0.000170071	13.75	0.000385503	0.000248109	0.000274796
14	0.000385813	0.000231246	6.1162e-05	14	0.000387183	0.000249207	0.000292841	14	0.000385522	0.000249233	0.000641795		14	0.000385904	0.000240376	6.451e-05	13.75	0.000387161	0.000249582	0.000172469	14	0.000385505	0.000248105	0.000278988
14.25	0.000385814	0.000231893	6.3249e-05	14.25	0.000387199	0.000249233	0.000303776	14.25	0.000385519	0.000249191	0.00064009		14.25	0.000385905	0.000240726	6.6239e-05	14	0.000387179	0.000249644	0.000174769	14.25	0.000385492	0.000248099	0.00028341
14.5	0.000385812	0.000232515	6.54e-05	14.5	0.000387211	0.00024926	0.000314975	14.5	0.000385511	0.00024915	0.000638309		14.5	0.000385906	0.000241055	6.7976e-05	14.25	0.000387193	0.000249706	0.000177114	14.5	0.000385494	0.000248091	0.00028747
14.75	0.000385813	0.000233129	6.7667e-05	14.75	0.000387227	0.00024929	0.000326755	14.75	0.000385507	0.000249108	0.000636415		14.75	0.000385906	0.000241373	6.9772e-05	14.5	0.00038721	0.000249766	0.000179371	14.75	0.000385481	0.00024808	0.000291753
15	0.000385811	0.000233718	7.0011e-05	15	0.000387239	0.000249323	0.000338705	15	0.0003855	0.000249065	0.000634445		15	0.000385907	0.000241668	7.1575e-05	14.75	0.000387224	0.000249826	0.00018168	15	0.000385482	0.000248067	0.000295687
15.25	0.000385811	0.000234298	7.2489e-05	15.25	0.000387256	0.000249358	0.000351145	15.25	0.000385496	0.00024902	0.000632384		15.25	0.000385906	0.000241954	7.3436e-05	15	0.000387241	0.000249883	0.00018391	15.25	0.00038547	0.000248052	0.000299835
15.5	0.000385809	0.000234852	7.5058e-05	15.5	0.000387271	0.000249395	0.000363634	15.5	0.000385489	0.000248975	0.000630266		15.5	0.000385907	0.000242219	7.5303e-05	15.25	0.000387254	0.00024994	0.000186196	15.5	0.000385471	0.000248034	0.000303647
15.75	0.000385809	0.000235398	7.7783e-05	15.75	0.00038729	0.000249437	0.000376493	15.75	0.000385486	0.000248928	0.000628046		15.75	0.000385906	0.000242475	7.723e-05	15.5	0.00038727	0.000249994	0.000188412	15.75	0.00038546	0.000248013	0.000307665
16	0.000385806	0.000235917	8.0622e-05	16	0.000387307	0.00024948	0.000389263	16	0.000385479	0.000248881	0.00062577		16	0.000385905	0.000242711	7.9161e-05	15.75	0.000387283	0.00025005	0.000190689	16	0.000385461	0.000247991	0.000311359
16	0.000385806	0.000235917	8.0622e-05	16	0.000387307	0.00024948	0.000389263	16	0.000385479	0.000248881	0.00062577		16.25	0.000385904	0.000242937	8.1153e-05	15.75	0.000387283	0.00025005	0.000190689	16.25	0.00038545	0.000247966	0.000315254
16.25	0.000385805	0.000236427	8.3645e-05	16.25	0.000387328	0.000249527	0.000402265	16.25	0.000385476	0.000248832	0.000623412		16.5	0.000385903	0.000243146	8.3149e-05	16	0.000387299	0.000250102	0.000192899	16.5	0.000385451	0.00024794	0.000318835
16.5	0.000385801	0.000236913	8.6809e-05	16.5	0.000387347	0.000249577	0.000415026	16.5	0.000385469	0.000248785	0.000620996		16.75	0.000385901	0.000243346	8.5205e-05	16.25	0.000387313	0.000250155	0.000195176	16.75	0.00038544	0.000247912	0.000322612
16.75	0.0003858	0.000237387	9.0197e-05	16.75	0.00038737	0.00024963	0.00042787	16.75	0.000385465	0.000248735	0.0006185		17	0.000385899	0.000243529	8.7263e-05	16.25	0.000387313	0.000250155	0.000195176	17	0.000385441	0.000247883	0.000326087
17	0.000385795	0.000237836	9.376e-05	17	0.00038739	0.000249683	0.000440337	17	0.000385459	0.000248686	0.000615965		17	0.000385899	0.000243529	8.7263e-05	16.5	0.000387331	0.000250203	0.00019739	17	0.000385441	0.000247883	0.000326087
17.25	0.000385792	0.000238274	9.7595e-05	17.25	0.000387412	0.000249741	0.000452717	17.25	0.000385455	0.000248635	0.00061334		17.25	0.000385896	0.000243704	8.9382e-05	16.75	0.000387347	0.000250255	0.000199673	17.25	0.000385431	0.00024785	0.000329753
17.5	0.000385787	0.000238689	0.000101649	17.5	0.000387432	0.000249799	0.000464609	17.5	0.000385449	0.000248584	0.000610687		17.5	0.000385893	0.000243864	9.1502e-05	17	0.000387366	0.000250304	0.000201897	17.5	0.000385432	0.000247818	0.000333129
17.75	0.000385784	0.000239093	0.000106032	17.75	0.000387453	0.000249861	0.000476266	17.75	0.000385446	0.000248533	0.000607941		17.75	0.000385889	0.000244017	9.3683e-05	17	0.000387366	0.000250304	0.000201897	17.75	0.000385423	0.000247783	0.00033669
18	0.000385779	0.000239472	0.000110686	18	0.000387471	0.000249922	0.000487307	18	0.00038544	0.000248481	0.000605169		18	0.000385885	0.000244156	9.5863e-05	17.25	0.000387384	0.000250355	0.000204192	18	0.000385424	0.000247747	0.000339972
18.25	0.000385775	0.00023984	0.000115738	18.25	0.00038749	0.000249986	0.000498004	18.25	0.000385437	0.000248427	0.000602316		18.25	0.00038588	0.000244288	9.8105e-05	17.5	0.000387405	0.000250403	0.000206431	18.25	0.000385415	0.00024771	0.000343437
18.5	0.00038577	0.000240187	0.000121118	18.5	0.000387505	0.000250051	0.000508004	18.5	0.000385431	0.000248376	0.000599443		18.5	0.000385875	0.000244408	0.000100344	17.75	0.000387425	0.000250453	0.000208743	18.5	0.000385416	0.000247673	0.000346633
18.75	0.000385765	0.000240522	0.000126971	18.75	0.000387521	0.000250118	0.000517541	18.75	0.000385428	0.000248322	0.00059649		18.75	0.000385869	0.000244523	0.000102644	18	0.000387446	0.000250502	0.000211	18.75	0.000385407	0.000247633	0.000350009
19	0.000385759	0.000240834	0.000133211	19	0.000387533	0.000250183	0.000526334	19	0.000385422	0.000248269	0.000593519		19	0.000385864	0.000244626	0.000104941	18.25	0.000387467	0.000250554	0.000213333	19	0.000385407	0.000247594	0.000353126
19.25	0.000385754	0.000241136	0.000139999	19.25	0.000387547	0.000250252	0.000534591	19.25	0.000385419	0.000248215	0.000590466		19.25	0.000385857	0.000244725	0.000107299	18.5	0.000387487	0.000250605	0.000215611	19.25	0.000385399	0.000247552	0.000356422
19.5	0.000385748	0.000241418	0.000147227	19.5	0.000387558	0.000250318	0.000542094	19.5	0.000385414	0.000248161	0.000587415		19.5	0.000385852	0.000244813	0.000109653	18.75	0.000387507	0.000250659	0.000217968	19.5	0.0003854	0.00024751	0.000359468
19.75	0.000385743	0.000241688	0.000155073	19.75	0.000387569	0.000250386	0.000549005	19.75	0.00038541	0.000248107	0.000584273		19.75	0.000385846	0.000244897	0.000112069	19	0.000387525	0.000250713	0.00022027	19.75	0.000385392	0.000247467	0.00036269
20	0.000385736	0.00024194	0.0001634	20	0.000387577	0.000250455	0.000555168	20	0.000385405	0.000248054	0.000581141		20	0.000385839	0.000244974	0.000114476	19.25	0.000387542	0.00025077	0.000222651	20	0.000385393	0.000247423	0.000365671
20	0.000385736	0.00024194	0.0001634	20	0.000387577	0.000250455	0.000555168	20	0.000385405	0.000248054	0.000581141		20.25	0.000385832	0.000245047	0.000116946	19.5	0.000387559	0.000250826	0.000224979	20.25	0.000385385	0.000247377	0.000368828
20.25	0.000385732	0.000242181	0.000172394	20.25	0.000387587	0.000250525	0.000560738	20.25	0.000385403	0.000247998	0.000577929		20.5	0.000385826	0.000245112	0.000119408	19.75	0.000387574	0.000250887	0.000227388	20.5	0.000385385	0.000247333	0.000371752
20.5	0.000385724	0.000242405	0.000181888	20.5	0.000387593	0.000250594	0.000565583	20.5	0.000385397	0.000247946	0.000574717		20.75	0.000385819	0.000245175	0.000121933	20	0.000387587	0.000250947	0.000229743	20.75	0.000385379	0.000247286	0.000374845
20.75	0.000385719	0.000242617	0.000192076	20.75	0.0003876	0.000250664	0.000569846	20.75	0.000385395	0.00024789	0.000571435		21	0.000385813	0.000245231	0.000124447	20.25	0.000387599	0.000251011	0.000232181	20.75	0.000385379	0.000247286	0.000374845
21	0.000385712	0.000242815	0.000202751	21	0.000387606	0.000250733	0.000573461	21	0.00038539	0.000247837	0.000568153		21.25	0.000385805	0.000245286	0.000127024	20.5	0.000387611	0.000251072	0.000234566	21	0.000385379	0.000247241	0.00037772
21.25	0.000385707	0.000243003	0.000214111	21.25	0.000387613	0.000250803	0.000576524	21.25	0.000385388	0.000247782	0.0005648		21.25	0.000385805	0.000245286	0.000127024	20.75	0.00038762	0.00025114	0.000237033	21.25	0.000385372	0.000247193	0.000380765
21.5	0.0003857	0.000243176	0.000225911	21.5	0.000387616	0.000250873	0.000579011	21.5	0.000385383	0.00024773	0.000561457		21.5	0.000385798	0.000245335	0.000129591	21	0.000387629	0.000251205	0.000239446	21.5	0.000385373	0.000247147	0.0003836
21.75	0.000385695	0.00024334	0.00023835	21.75	0.000387622	0.000250943	0.000581015	21.75	0.00038538	0.000247675	0.000558045		21.75	0.00038579	0.000245383	0.00013222	21.25	0.000387637	0.000251274	0.000241945	21.75	0.000385366	0.0002471	0.000386594
22	0.000385689	0.000243491	0.000251146	22	0.000387625	0.000251012	0.000582513	22	0.000385376	0.000247622	0.000554642		22	0.000385783	0.000245425	0.000134838	21.25	0.000387637	0.000251274	0.000241945	22	0.000385366	0.000247054	0.00038939
22.25	0.000385683	0.000243635	0.000264498	22.25	0.000387629	0.000251082	0.000583599	22.25	0.000385375	0.000247568	0.000551167		22.25	0.000385776	0.000245467	0.000137519	21.5	0.000387644	0.000251341	0.00024439	22.25	0.000385361	0.000247006	0.000392353
22.5	0.000385678	0.000243766	0.000278089	22.5	0.000387632	0.000251151	0.000584267	22.5	0.00038537	0.000247516	0.000547714		22.5	0.000385769	0.000245505	0.000140187	21.75	0.00038765	0.000251413	0.000246919	22.5	0.000385361	0.000246959	0.00039511
22.75	0.000385674	0.00024389	0.000292119	22.75	0.000387636	0.000251222	0.000584602	22.75	0.000385368	0.000247463	0.000544179		22.75	0.000385762	0.000245542	0.000142919	22	0.000387656	0.000251482	0.000249395	22.75	0.000385355	0.000246912	0.000398043
23	0.000385667	0.000244004	0.000306244	23	0.000387638	0.00025129	0.000584602	23	0.000385364	0.000247413	0.000540673		23	0.000385755	0.000245576	0.000145637	22.25	0.000387661	0.000251555	0.000251958	23	0.000385355	0.000246867	0.000400768
23.25	0.000385662	0.000244112	0.00032066	23.25	0.000387641	0.000251359	0.00058433	23.25	0.000385362	0.00024736	0.000537088		23.25	0.000385748	0.000245609	0.00014842	22.5	0.000387665	0.000251626	0.000254466	23.25	0.00038535	0.00024682	0.00040368
23.5	0.000385656	0.000244211	0.000335014	23.5	0.000387642	0.000251427	0.000583811	23.5	0.000385358	0.00024731	0.000533532		23.5	0.000385742	0.00024564	0.000151187	22.75	0.000387669	0.000251701	0.000257062	23.5	0.00038535	0.000246776	0.000406384
23.75	0.000385652	0.000244305	0.000349496	23.75	0.000387646	0.000251496	0.000583078	23.75	0.000385356	0.000247259	0.000529895		23.75	0.000385736	0.000245671	0.00015402	23	0.000387673	0.000251772	0.000259603	23.75	0.000385345	0.000246731	0.000409264
24	0.000385646	0.00024439	0.000363748	24	0.000387648	0.000251563	0.000582159	24	0.000385353	0.000247211	0.000526296		24	0.00038573	0.000245699	0.000156837	23.25	0.000387675	0.000251849	0.000262233	24	0.000385345	0.000246688	0.000411957
24.25	0.000385641	0.000244471	0.000377948	24.25	0.000387651	0.00025163	0.000581089	24	0.000385353	0.000247211	0.000526296		24.25	0.000385724	0.000245727	0.00015972	23.5	0.000387678	0.000251921	0.000264808	24.25	0.00038534	0.000246644	0.000414826
24.5	0.000385635	0.000244546	0.000391769	24.5	0.000387652	0.000251696	0.000579902	24.25	0.000385351	0.000247162	0.000522607		24.5	0.000385718	0.000245753	0.000162587	23.75	0.000387681	0.000251997	0.000267474	24.5	0.00038534	0.000246602	0.000417498
24.75	0.000385632	0.000244617	0.000405361	24.75	0.000387655	0.000251762	0.000578593	24.5	0.000385348	0.000247113	0.000518969		24.75	0.000385712	0.00024578	0.000165519	24	0.000387683	0.000252069	0.000270085	24.75	0.000385335	0.00024656	0.000420355
25	0.000385626	0.000244682	0.000418422	25	0.000387656	0.000251828	0.000577216	24.75	0.000385346	0.000247065	0.000515249		25	0.000385706	0.000245804	0.000168436	24.25	0.000387685	0.000252145	0.000272787	25	0.000385336	0.00024652	0.000423024
25.25	0.000385622	0.000244744	0.000431094	25.25	0.000387659	0.000251893	0.000575748	25	0.000385342	0.00024702	0.000511568		25.25	0.000385701	0.000245828	0.000171418	24.5	0.000387687	0.000252216	0.000275434	25.25	0.000385332	0.00024648	0.000425868
25.5	0.000385618	0.000244801	0.000443111	25.5	0.000387659	0.000251957	0.000574244	25.25	0.000385341	0.000246973	0.000507816		25.5	0.000385695	0.000245851	0.000174383	24.75	0.00038769	0.000252289	0.000278175	25.5	0.000385331	0.000246442	0.000428537
25.75	0.000385615	0.000244858	0.000454617	25.75	0.000387662	0.000252021	0.000572687	25.5	0.000385338	0.000246929	0.000504113		25.75	0.00038569	0.000245874	0.000177415	25	0.000387691	0.000252359	0.00028086	25.75	0.000385327	0.000246404	0.000431369
26	0.000385611	0.000244909	0.00046535	26	0.000387663	0.000252082	0.000571105	25.75	0.000385336	0.000246885	0.000500319		26	0.000385685	0.000245894	0.000180429	25.25	0.000387693	0.00025243	0.00028364	26	0.000385327	0.000246367	0.000434026
26.25	0.000385608	0.000244958	0.000475484	26.25	0.000387664	0.000252144	0.000569482	26	0.000385333	0.000246842	0.000496595		26.25	0.000385681	0.000245915	0.000183511	25.5	0.000387695	0.000252496	0.000286364	26.25	0.000385323	0.000246331	0.000436866
26.5	0.000385604	0.000245005	0.000484781	26.5	0.000387665	0.000252205	0.00056786	26.25	0.000385332	0.000246799	0.000492789		26.5	0.000385677	0.000245935	0.000186574	25.75	0.000387697	0.000252564	0.000289184	26.5	0.000385323	0.000246296	0.000439521
26.75	0.000385603	0.000245051	0.000493396	26.75	0.000387668	0.000252265	0.000566207	26.5	0.000385328	0.000246759	0.000489043		26.75	0.000385674	0.000245954	0.000189705	26	0.000387698	0.000252628	0.000291948	26.75	0.000385319	0.000246261	0.00044236
27	0.0003856	0.000245093	0.000501167	27	0.000387669	0.000252323	0.000564558	26.75	0.000385327	0.000246717	0.000485226		27	0.000385672	0.000245971	0.000192817	26.25	0.0003877	0.000252693	0.000294809	27	0.000385319	0.000246228	0.000445013
27.25	0.000385597	0.000245135	0.000508218	27.25	0.000387671	0.000252381	0.000562888	27	0.000385324	0.000246679	0.000481477		27.25	0.00038567	0.000245989	0.000195998	26.5	0.000387701	0.000252752	0.000297613	27.25	0.000385315	0.000246196	0.000447849
27.5	0.000385594	0.000245175	0.000514441	27.25	0.000387671	0.000252381	0.000562888	27.25	0.000385323	0.000246641	0.000477656		27.5	0.000385668	0.000246004	0.000199158	26.75	0.000387703	0.000252812	0.000300517	27.5	0.000385315	0.000246164	0.000450511
27.75	0.000385592	0.000245215	0.000519953	27.5	0.000387671	0.000252437	0.000561222	27.5	0.00038532	0.000246604	0.000473906		27.75	0.000385667	0.00024602	0.000202386	27	0.000387704	0.000252867	0.000303363	27.75	0.000385312	0.000246133	0.000453345
28	0.00038559	0.000245252	0.000524678	27.75	0.000387672	0.000252494	0.000559544	27.75	0.000385319	0.000246567	0.000470084		28	0.000385666	0.000246034	0.000205595	27.25	0.000387706	0.000252922	0.00030631	28	0.000385311	0.000246102	0.000456007
28.25	0.000385588	0.000245289	0.000528743	28	0.000387674	0.000252547	0.000557869	28	0.000385316	0.000246534	0.00046635		28.25	0.000385666	0.000246048	0.000208872	27.5	0.000387706	0.000252973	0.000309198	28.25	0.000385308	0.000246073	0.000458849
28.5	0.000385585	0.000245325	0.00053209	28.25	0.000387675	0.000252601	0.000556184	28.25	0.000385315	0.000246499	0.000462546		28.5	0.000385666	0.000246059	0.000212129	27.75	0.000387708	0.000253023	0.000312187	28.5	0.000385307	0.000246044	0.000461519
28.75	0.000385585	0.00024536	0.000534845	28.5	0.000387675	0.000252652	0.000554493	28.5	0.000385312	0.000246466	0.000458822		28.75	0.000385666	0.000246071	0.000215454	28	0.000387709	0.000253069	0.000315117	28.75	0.000385304	0.000246017	0.000464369
29	0.000385582	0.000245394	0.000536974	28.5	0.000387675	0.000252652	0.000554493	28.75	0.000385311	0.000246434	0.000455045		29	0.000385667	0.000246081	0.000218757	28.25	0.00038771	0.000253116	0.000318149	29	0.000385304	0.000245989	0.000467037
29.25	0.000385581	0.000245429	0.00053859	28.75	0.000387677	0.000252704	0.000552789	29	0.000385309	0.000246404	0.000451347		29.25	0.00038567	0.00024609	0.000222129	28.5	0.000387711	0.000253156	0.000321122	29.25	0.000385301	0.000245963	0.000469886
29.5	0.000385579	0.000245461	0.0005397	29	0.000387678	0.000252752	0.00055108	29.25	0.000385308	0.000246373	0.000447589		29.5	0.000385672	0.000246097	0.000225478	28.75	0.000387713	0.000253197	0.000324197	29.5	0.0003853	0.000245938	0.000472572
29.75	0.000385578	0.000245494	0.000540378	29.25	0.000387679	0.0002528	0.000549351	29.5	0.000385305	0.000246345	0.00044392		29.75	0.000385676	0.000246104	0.000228896	29	0.000387713	0.000253234	0.000327212	29.75	0.000385298	0.000245913	0.000475429
30	0.000385577	0.000245526	0.000540657	29.5	0.000387679	0.000252846	0.000547615	29.75	0.000385304	0.000246317	0.000440199		29.75	0.000385676	0.000246104	0.000228896	29.25	0.000387715	0.00025327	0.000330331	29.75	0.000385298	0.000245913	0.000475429
30.25	0.000385577	0.000245558	0.000540585	29.75	0.000387681	0.000252891	0.000545848	30	0.000385302	0.000246291	0.000436567		30	0.000385681	0.000246107	0.00023229	29.5	0.000387715	0.000253303	0.000333388	30	0.000385297	0.000245888	0.000478115
30.5	0.000385575	0.000245589	0.000540216	30	0.000387681	0.000252935	0.000544074	30.25	0.000385301	0.000246264	0.000432875		30.25	0.000385687	0.00024611	0.000235754	29.75	0.000387717	0.000253334	0.00033655	30.25	0.000385295	0.000245866	0.000480979
30.75	0.000385574	0.000245621	0.000539585	30.25	0.000387682	0.000252977	0.000542251	30.5	0.000385299	0.000246239	0.000429282		30.5	0.000385694	0.00024611	0.000239192	29.75	0.000387717	0.000253334	0.00033655	30.5	0.000385293	0.000245842	0.000483665
31	0.000385574	0.000245651	0.000538735	30.5	0.000387682	0.000253017	0.000540431	30.75	0.000385298	0.000246215	0.000425617		30.75	0.000385704	0.000246107	0.0002427	30	0.000387717	0.000253363	0.000339649	30.75	0.000385291	0.00024582	0.000486539
31.25	0.000385573	0.000245682	0.000537685	30.75	0.000387684	0.000253056	0.00053856	31	0.000385296	0.000246192	0.000422062		31	0.000385716	0.000246102	0.00024618	30.25	0.000387718	0.00025339	0.000342854	31	0.00038529	0.000245798	0.000489242
31.5	0.000385572	0.000245712	0.000536486	30.75	0.000387684	0.000253056	0.00053856	31.25	0.000385294	0.00024617	0.000418436		31.25	0.000385732	0.000246093	0.00024973	30.5	0.000387719	0.000253414	0.000345994	31.25	0.000385288	0.000245776	0.000492116
31.75	0.000385573	0.000245742	0.000535145	31	0.000387684	0.000253094	0.000536682	31.5	0.000385293	0.000246149	0.000414908		31.5	0.000385752	0.000246078	0.000253252	30.75	0.00038772	0.000253438	0.000349241	31.5	0.000385288	0.000245755	0.000494827
32	0.000385572	0.000245771	0.000533687	31.25	0.000387686	0.00025313	0.000534744	31.75	0.000385292	0.000246128	0.00041131		31.75	0.000385779	0.000246057	0.000256843	31	0.000387721	0.000253459	0.000352422	31.75	0.000385285	0.000245734	0.000497721
32	0.000385572	0.000245771	0.000533687	31.5	0.000387685	0.000253164	0.000532791	32	0.000385289	0.000246108	0.000407813		32	0.000385813	0.000246028	0.000260405	31.25	0.000387722	0.00025348	0.000355711	32	0.000385284	0.000245713	0.000500433
32.25	0.000385573	0.000245801	0.000532136	31.75	0.000387686	0.000253198	0.000530786	32	0.000385289	0.000246108	0.000407813		32.25	0.000385864	0.000245983	0.000264035	31.25	0.000387722	0.00025348	0.000355711	32.25	0.000385282	0.000245692	0.000503326
32.5	0.000385572	0.00024583	0.000530508	32	0.000387686	0.000253229	0.000528755	32.25	0.000385288	0.000246089	0.000404243		32.5	0.000385939	0.000245913	0.000267635	31.5	0.000387723	0.000253497	0.00035893	32.5	0.000385281	0.000245672	0.000506057
32.75	0.000385572	0.00024586	0.000528798	32	0.000387686	0.000253229	0.000528755	32.5	0.000385287	0.000246071	0.000400762		32.75	0.000386065	0.000245794	0.000271301	31.75	0.000387723	0.000253516	0.000362261	32.75	0.000385279	0.000245652	0.000508959
33	0.000385573	0.000245888	0.000527039	32.25	0.000387688	0.00025326	0.000526672	32.75	0.000385286	0.000246052	0.000397212		33	0.000386324	0.000245539	0.000274936	32	0.000387724	0.00025353	0.000365526	33	0.000385278	0.000245632	0.00051169
33.25	0.000385574	0.000245917	0.000525209	32.5	0.000387687	0.000253288	0.000524575	33	0.000385283	0.000246035	0.000393762		33.25	0.000386532	0.000245337	0.000278636	32.25	0.000387725	0.000253546	0.000368899	33.25	0.000385276	0.000245611	0.000514603
33.5	0.000385574	0.000245944	0.000523342	32.75	0.000387688	0.000253316	0.000522416	33.25	0.000385282	0.000246019	0.000390219		33.5	0.000386354	0.000245522	0.000282306	32.25	0.000387725	0.000253546	0.000368899	33.5	0.000385274	0.00024559	0.000517336
33.75	0.000385575	0.000245972	0.000521423	33	0.000387689	0.000253342	0.000520239	33.5	0.000385281	0.000246003	0.000386776		33.75	0.000386016	0.000245869	0.000286038	32.5	0.000387726	0.000253558	0.000372196	33.75	0.000385273	0.000245571	0.000520256
34	0.000385575	0.000246	0.000519475	33.25	0.000387689	0.000253368	0.000518003	33.75	0.00038528	0.000245987	0.000383253		34	0.000385825	0.000246072	0.000289732	32.75	0.000387728	0.000253571	0.000375611	34	0.000385272	0.00024555	0.000523008
34.25	0.000385578	0.000246028	0.000517484	33.5	0.000387689	0.00025339	0.000515751	34	0.000385277	0.000245974	0.000379819		34.25	0.000385741	0.000246401	0.00029326	33	0.000387728	0.000253581	0.000378951	34.25	0.000385269	0.000245528	0.000525923
34.5	0.000385579	0.000246055	0.000515466	33.75	0.00038769	0.000253414	0.000513446	34.25	0.000385277	0.00024596	0.000376293		34.5	0.00038571	0.000246693	0.000296737	33.25	0.000387729	0.000253593	0.000382398	34.5	0.000385268	0.000245507	0.000528685
34.75	0.000385581	0.000246082	0.000513407	34	0.00038769	0.000253434	0.000511126	34.5	0.000385275	0.000245949	0.000372856		34.75	0.000385701	0.000246779	0.000300465	33.5	0.000387729	0.000253601	0.00038578	34.75	0.000385267	0.000245486	0.000531617
35	0.000385582	0.000246108	0.00051134	34.25	0.00038769	0.000253456	0.000508754	34.75	0.000385274	0.000245939	0.000369327		35	0.000385697	0.000246886	0.000304352	33.75	0.000387731	0.000253609	0.00038927	35	0.000385265	0.000245463	0.000534382
35.25	0.000385584	0.000246134	0.000509232	34.5	0.000387691	0.000253474	0.000506375	35	0.000385272	0.000245932	0.000365888		35.25	0.000385697	0.00024701	0.000308272	34	0.000387732	0.000253616	0.000392682	35.25	0.000385264	0.000245441	0.000537315
35.5	0.000385587	0.000246159	0.000507114	34.75	0.000387692	0.000253494	0.000503934	35.25	0.000385271	0.000245928	0.000362353		35.5	0.000385696	0.00024713	0.000311926	34.25	0.000387734	0.000253623	0.000396213	35.5	0.000385262	0.000245418	0.00054008
35.75	0.000385589	0.000246185	0.000504966	35	0.000387691	0.000253512	0.000501507	35.5	0.000385269	0.000245926	0.000358899		35.75	0.000383068	0.000245229	0.000313326	34.5	0.000387736	0.000253627	0.000399667	35.75	0.000385259	0.000245394	0.000543027
36	0.000385592	0.000246208	0.00050283	35.25	0.000387692	0.00025353	0.000499018	35.75	0.000385267	0.00024593	0.000355348						34.75	0.000387739	0.000253631	0.00040323
36.25	0.000385596	0.000246234	0.00050066	35.5	0.000387692	0.000253548	0.00049653	36	0.000385265	0.000245938	0.000351879						35	0.000387744	0.000253632	0.000406714
36.5	0.000385599	0.000246257	0.000498504	35.75	0.000387692	0.000253567	0.000494001	36.25	0.000385264	0.00024595	0.000348311		36.5	0.000386173	0.000247058	0.000326881	35.25	0.000387757	0.000253626	0.000410317	36.5	0.000388173	0.000243068	0.000549879
36.75	0.000385603	0.000246281	0.000496326	36	0.000387692	0.000253587	0.000491481	36.5	0.000385262	0.000245967	0.000344822		36.75	0.000386145	0.000247108	0.000330693	35.5	0.000387822	0.000253564	0.000413844	36.75	0.000388412	0.000242887	0.000553731
37	0.000385608	0.000246303	0.000494169	36.25	0.000387693	0.000253609	0.000488908	36.75	0.000385262	0.000245989	0.000341233		37	0.000386058	0.000247193	0.000334592	35.75	0.000387974	0.00025343	0.000417456	37	0.000387966	0.000243347	0.000556677
37.25	0.000385614	0.000246327	0.000491989	36.5	0.000387693	0.000253632	0.000486345	37	0.00038526	0.000246015	0.000337725		37.25	0.00038595	0.000247272	0.000338476					37.25	0.000387201	0.000244132	0.000559407
37.5	0.000385619	0.00024635	0.000489841	36.75	0.000387694	0.000253658	0.000483738	37.25	0.000385258	0.000246044	0.000334116		37.5	0.000385851	0.000247319	0.000342443					37.5	0.000386378	0.000244998	0.000562274
37.75	0.000385625	0.000246375	0.00048767	37	0.000387693	0.000253687	0.00048115	37.5	0.000385256	0.000246073	0.000330595		37.75	0.000385781	0.00024732	0.000346387	36.5	0.000388691	0.000253018	0.000427601	37.75	0.00038583	0.000245602	0.000565268
38	0.000385632	0.0002464	0.000485528	37.25	0.000387694	0.000253719	0.000478507	37.75	0.000385255	0.000246102	0.000326976		38	0.000385738	0.000247288	0.000350398	36.75	0.000388821	0.000252959	0.00043151	38	0.000385495	0.000246029	0.000568336
38.25	0.000385641	0.000246426	0.000483383	37.5	0.000387694	0.000253754	0.000475892	38	0.000385253	0.000246125	0.00032345		38.25	0.000385714	0.000247237	0.000354367	37	0.000388822	0.000252982	0.000435196	38.25	0.000385343	0.000246287	0.00057088
38.5	0.000385649	0.000246452	0.000481249	37.75	0.000387695	0.000253793	0.000473232	38.25	0.000385252	0.000246143	0.000319829		38.25	0.000385714	0.000247237	0.000354367	37.25	0.00038867	0.000253146	0.000438814	38.25	0.000385343	0.000246287	0.00057088
38.75	0.000385659	0.00024648	0.000479111	38	0.000387694	0.000253834	0.000470592	38.5	0.00038525	0.000246152	0.000316307		38.5	0.000385704	0.000247182	0.000358388	37.5	0.000388415	0.000253411	0.000442534	38.5	0.000385276	0.000246486	0.000573558
39	0.000385671	0.000246506	0.000476983	38.25	0.000387695	0.000253877	0.000467908	38.75	0.000385249	0.000246153	0.000312694		38.75	0.000385698	0.000247135	0.000362355	37.75	0.000388164	0.000253672	0.000446184	38.75	0.000385251	0.000246627	0.000576082
39.25	0.000385683	0.000246534	0.000474853	38.5	0.000387695	0.000253918	0.000465257	39	0.000385246	0.000246142	0.000309184		39	0.000385696	0.000247105	0.000366365	38	0.000387964	0.000253891	0.000449925	39	0.000385242	0.000247086	0.000578432
39.5	0.000385697	0.000246556	0.000472737	38.75	0.000387696	0.000253958	0.000462566	39.25	0.000385245	0.000246121	0.000305582		39.25	0.000385696	0.000247092	0.000370322	38.25	0.000387837	0.000254038	0.000453595	39.25	0.000385238	0.000247713	0.000580439
39.75	0.000385711	0.000246578	0.000470601	39	0.000387696	0.000253993	0.000459911	39.5	0.000385243	0.000246091	0.000302085		39.5	0.000385697	0.000247095	0.000374328	38.25	0.000387837	0.000254038	0.000453595	39.5	0.000385236	0.000247823	0.000583111
40	0.000385728	0.000246594	0.000468478	39.25	0.000387697	0.000254023	0.00045722	39.75	0.000385242	0.000246052	0.000298493		39.75	0.000385696	0.00024711	0.000378294	38.5	0.000387767	0.000254139	0.000457354	39.75	0.000385234	0.000247474	0.000586082
40	0.000385728	0.000246594	0.000468478	39.5	0.000387697	0.000254044	0.000454569	40	0.00038524	0.00024601	0.000295		40	0.000385697	0.000247131	0.000382312	38.75	0.000387732	0.000254207	0.000461041	40	0.000385232	0.000247047	0.000589271
40.25	0.000385748	0.000246609	0.000466343	39.75	0.000387696	0.000254058	0.000451886	40	0.00038524	0.00024601	0.000295		40.25	0.000385697	0.000247152	0.000386311	39	0.000387717	0.000254263	0.00046482	40.25	0.00038523	0.000246666	0.000592254
40.5	0.000385766	0.000246617	0.000464217	40	0.000387696	0.000254063	0.000449251	40.25	0.000385239	0.000245963	0.000291411		40.5	0.000385697	0.000247172	0.000390381	39.25	0.00038771	0.000254313	0.000468517	40.5	0.000385307	0.000246241	0.000595352
40.75	0.000385787	0.000246621	0.000462072	40	0.000387696	0.000254063	0.000449251	40.5	0.000385237	0.000245916	0.000287917		40.75	0.000385698	0.000247185	0.000394427	39.5	0.000387707	0.00025436	0.000472323	40.75	0.000385353	0.00024592	0.000598217
41	0.00038581	0.000246625	0.000459925	40.25	0.000387698	0.00025406	0.000446582	40.75	0.000385235	0.000245869	0.000284321		41	0.000385698	0.000247193	0.000398559	39.75	0.000387704	0.000254398	0.000476048	41	0.000385445	0.000245568	0.000601217
41.25	0.000385835	0.000246626	0.000457759	40.5	0.000387697	0.000254051	0.000443952	41	0.000385233	0.000245827	0.000280819		41.25	0.000385698	0.000247194	0.000402668	40	0.000387704	0.000254425	0.000479891	41.25	0.000385678	0.000245109	0.000604023
41.5	0.000385859	0.000246626	0.000455595	40.75	0.000387698	0.000254036	0.000441286	41.25	0.000385232	0.000245788	0.000277212		41.5	0.0003857	0.000247193	0.000406857	40.25	0.000387703	0.000254435	0.000483682	41.5	0.000385671	0.000244898	0.000606961
41.75	0.000385885	0.000246625	0.0004534	41	0.000387698	0.000254019	0.000438663	41.5	0.00038523	0.000245757	0.000273697		41.75	0.000385699	0.000247191	0.00041101	40.5	0.000387702	0.000254425	0.000487593	41.75	0.00038555	0.000244839	0.000609701
42	0.00038591	0.000246621	0.000451209	41.25	0.000387699	0.000254001	0.00043601	41.75	0.000385229	0.000245731	0.000270074		42	0.0003857	0.000247193	0.000415237	40.75	0.000387701	0.000254391	0.000491448	42	0.000385534	0.000244692	0.000612564
42.25	0.000385935	0.000246617	0.000448988	41.5	0.000387701	0.000253982	0.000433377	42	0.000385228	0.000245712	0.000266545		42.25	0.0003857	0.0002472	0.00041943	41	0.000387701	0.000254338	0.000495421	42.25	0.000385497	0.0002446	0.000615253
42.5	0.000385958	0.000246612	0.00044677	41.75	0.000387703	0.000253963	0.000430724	42.25	0.000385229	0.000245698	0.000262905		42.25	0.0003857	0.0002472	0.00041943	41.25	0.0003877	0.000254269	0.000499341	42.5	0.00038546	0.000244522	0.000618078
42.75	0.000385992	0.000246597	0.000444531	42	0.000387704	0.000253945	0.000428091	42.5	0.000385233	0.00024569	0.000259359		42.5	0.000385701	0.000247217	0.000423692	41.5	0.0003877	0.000254189	0.000503381	42.5	0.00038546	0.000244522	0.000618078
43	0.000386044	0.000246564	0.000442292	42.25	0.000387708	0.000253925	0.000425427	42.75	0.000385246	0.000245681	0.000255702		42.75	0.000385701	0.000247241	0.000427908	41.75	0.000387699	0.000254106	0.000507345	42.75	0.000385427	0.000244456	0.000620737
43.25	0.000386012	0.00024662	0.000440018	42.5	0.000387714	0.000253904	0.000422792	43	0.000385269	0.000245669	0.000252143		43	0.000385702	0.000247275	0.000432183	42	0.000387699	0.000254025	0.000511406	43	0.000385396	0.000244393	0.000623541
43.5	0.000385842	0.000246819	0.000437739	42.75	0.000387724	0.00025388	0.000420126	43.25	0.000385316	0.000245643	0.000248473		43.25	0.000385702	0.000247316	0.000436432	42.25	0.000387698	0.000253955	0.000515387	43.25	0.000385368	0.000244336	0.000626216
43.75	0.000385731	0.00024697	0.000435429	43	0.000387739	0.000253846	0.000417495	43.5	0.000385388	0.000245594	0.000244904		43.5	0.000385703	0.000247366	0.000440741	42.5	0.000387699	0.000253895	0.000519456	43.5	0.000385341	0.000244276	0.000629043
44	0.00038575	0.000247007	0.000433103	43.25	0.000387765	0.000253803	0.000414832	43.75	0.000385498	0.000245512	0.000241227		43.75	0.000385704	0.00024742	0.000445016	42.5	0.000387699	0.000253895	0.000519456	43.75	0.000385316	0.000244219	0.000631725
44.25	0.000385803	0.000247049	0.000430708	43.5	0.000387805	0.000253744	0.000412201	44	0.000385637	0.000245398	0.000237662		44	0.000385706	0.000247483	0.000449361	42.75	0.000387699	0.000253849	0.000523432	44	0.000385292	0.000244158	0.00063455
44.5	0.000385871	0.00024694	0.000428459	43.75	0.000387867	0.000253663	0.00040954	44.25	0.000385799	0.00024526	0.000233996		44.25	0.000385707	0.00024755	0.000453683	43	0.000387699	0.000253816	0.000527505	44.25	0.000385272	0.0002441	0.000637198
44.75	0.000385942	0.000246661	0.000426347	44	0.000387955	0.000253558	0.000406907	44.5	0.000385939	0.000245132	0.000230449		44.5	0.000385707	0.00024762	0.000458083	43.25	0.000387698	0.000253793	0.000531489	44.5	0.000385252	0.000244038	0.00063989
45	0.000385996	0.000246514	0.00042414	44.25	0.000388068	0.00025343	0.000404242	44.75	0.000386035	0.000245038	0.000226812		44.75	0.000385707	0.000247692	0.000462451	43.5	0.000387699	0.000253781	0.00053556	44.75	0.000385235	0.000243978	0.000642307
45.25	0.000386016	0.000246524	0.00042159	44.5	0.00038819	0.000253294	0.000401606	45	0.00038605	0.000245009	0.000223303		45	0.000385709	0.000247768	0.000466913	43.75	0.000387698	0.000253776	0.000539546	45	0.000385218	0.000243917	0.000644575
45.5	0.000385994	0.000246577	0.000419029	44.5	0.00038819	0.000253294	0.000401606	45	0.00038605	0.000245009	0.000223303		45.25	0.00038571	0.000247844	0.000471366	44	0.0003877	0.000253776	0.000543624	45.25	0.000385203	0.000243858	0.000646409
45.75	0.000385945	0.000246662	0.000416603	44.75	0.000388302	0.000253174	0.000398924	45.25	0.000385986	0.000245039	0.000219711		45.5	0.000385711	0.000247923	0.000475896	44.25	0.0003877	0.00025378	0.00054762	45.5	0.000385189	0.000243798	0.000647783
				45	0.000388366	0.000253101	0.000396293	45.5	0.000385871	0.000245102	0.000216249		45.75	0.000385711	0.000248002	0.000480417	44.5	0.000387701	0.000253787	0.000551712	45.75	0.000385176	0.000243742	0.000648492
				45.25	0.000388367	0.000253093	0.00039361	45.75	0.000385746	0.000245157	0.000212704		46	0.000385714	0.000248084	0.000485032	44.75	0.000387701	0.000253794	0.000555725	46	0.000385164	0.000243687	0.000648309
46.5	0.000385686	0.000246987	0.000409347	45.5	0.000388311	0.000253143	0.000390966						46.25	0.000385714	0.000248165	0.000489621	45	0.000387702	0.000253803	0.000559835	46.25	0.000385153	0.000243634	0.000647233
46.75	0.000385687	0.00024703	0.000406893	45.75	0.000388231	0.00025322	0.000388269						46.5	0.000385715	0.000248249	0.000494306	45.25	0.000387702	0.00025381	0.000563858	46.5	0.000385142	0.000243582	0.000644746
47	0.00038569	0.000247076	0.000404404					46.5	0.000385191	0.000245287	0.000202488		46.75	0.000385716	0.000248331	0.000498983	45.5	0.000387704	0.000253818	0.000567978	46.75	0.000385133	0.000243533	0.000641184
47.25	0.000385693	0.000247123	0.000401914					46.75	0.000385189	0.000245186	0.000199127		47	0.000385718	0.000248414	0.000503738	45.75	0.000387705	0.000253825	0.00057202	47	0.000385124	0.000243487	0.000635709
47.5	0.000385696	0.000247173	0.000399401	46.25	0.00038383	0.000250821	0.000379209	47	0.000385189	0.000245087	0.000195669		47.25	0.000385718	0.000248497	0.000508465	46	0.000387707	0.000253832	0.000576161	47.25	0.000385115	0.000243442	0.000629053
47.75	0.000385696	0.000247223	0.000396881	46.5	0.000387699	0.000253658	0.000380363	47.25	0.000385186	0.000244995	0.000192321		47.5	0.00038572	0.000248582	0.000513278	46.25	0.000387708	0.000253837	0.000580225	47.5	0.000385107	0.000243398	0.000620065
48	0.000385699	0.000247277	0.000394334	46.75	0.0003877	0.000253655	0.000377715	47.5	0.000385184	0.000244904	0.000188873		47.75	0.000385721	0.000248664	0.000518055	46.5	0.000387709	0.000253841	0.00058437	47.75	0.0003851	0.000243355	0.000609965
48.25	0.000385702	0.000247331	0.000391797	47	0.000387701	0.000253653	0.000375026	47.75	0.000385182	0.000244821	0.000185539		48	0.000385723	0.000248748	0.000522909	46.75	0.00038771	0.000253845	0.000588455	48	0.000385093	0.00024331	0.000597217
48.5	0.000385706	0.000247387	0.000389217	47.25	0.000387701	0.00025365	0.000372379	48	0.00038518	0.000244733	0.000182114		48.25	0.000385724	0.00024883	0.000527726	47	0.000387712	0.000253847	0.000592611	48.25	0.000385087	0.000243266	0.000583587
48.75	0.000385707	0.000247443	0.00038664	47.25	0.000387701	0.00025365	0.000372379	48.25	0.000385177	0.000244639	0.000178821		48.5	0.000385727	0.000248914	0.000532599	47.25	0.000387713	0.000253848	0.000596699	48.5	0.00038508	0.000243215	0.000567185
49	0.00038571	0.000247502	0.000384038	47.5	0.000387703	0.000253648	0.000369699	48.5	0.000385176	0.000244523	0.000175264		48.75	0.000385728	0.000248995	0.000537427	47.5	0.000387715	0.00025385	0.000600875	48.75	0.000385073	0.000243164	0.000550263
49.25	0.000385714	0.00024756	0.000381436	47.75	0.000387702	0.000253645	0.000367053	48.75	0.000385174	0.00024439	0.000171835		49	0.00038573	0.000249078	0.000542312	47.75	0.000387716	0.000253849	0.000604965	49	0.000385068	0.000243102	0.00053062
49.5	0.000385717	0.000247621	0.000378802	48	0.000387704	0.000253642	0.000364364	49	0.000385173	0.000244241	0.000168499		49.25	0.000385732	0.000249158	0.00054715	48	0.000387718	0.00025385	0.000609142	49.25	0.000385063	0.000243037	0.00051096
49.75	0.00038572	0.000247681	0.000376179	48.25	0.000387704	0.00025364	0.000361716	49.25	0.000385173	0.000243946	0.000165433		49.5	0.000385734	0.00024924	0.000552036	48	0.000387718	0.00025385	0.000609142	49.5	0.000385057	0.000242956	0.000488777
50	0.000385724	0.000247743	0.000373513	48.5	0.000387704	0.000253637	0.000359029	49.5	0.000385179	0.000243671	0.000162249		49.75	0.000385736	0.000249318	0.000556866	48.25	0.000387719	0.000253848	0.000613233	49.75	0.000385053	0.00024287	0.000467137
50.25	0.000385727	0.000247803	0.00037086	48.75	0.000387703	0.000253632	0.000356386	49.75	0.000385196	0.000243585	0.000158985		50	0.000385738	0.000249398	0.000561744	48.5	0.000387721	0.000253848	0.000617391	50	0.000385048	0.000242758	0.000443314
50.5	0.000385732	0.000247866	0.000368162	49	0.000387702	0.000253629	0.000353697	50	0.000385247	0.000243476	0.000155619		50.25	0.00038574	0.000249475	0.000566565	48.75	0.000387723	0.000253844	0.000621463	50.25	0.000385043	0.000242642	0.000420585
50.75	0.000385735	0.000247927	0.00036548	49.25	0.000387702	0.000253627	0.00035105	50.25	0.000385371	0.000243293	0.000152377		50.5	0.000385743	0.000249554	0.000571413	49	0.000387724	0.000253843	0.000625603	50.5	0.000385038	0.000242491	0.000396111
51	0.00038574	0.000247989	0.000362757	49.5	0.000387703	0.000253624	0.000348361	50.5	0.000385641	0.000242962	0.000149047		50.75	0.000385746	0.000249628	0.000576226	49.25	0.000387725	0.00025384	0.000629635	50.75	0.000385034	0.000242336	0.00037325
51.25	0.000385744	0.000248052	0.000360045	49.75	0.000387702	0.000253622	0.000345713	50.75	0.000385884	0.000242657	0.000145842		51	0.000385749	0.000249705	0.000581066	49.5	0.000387727	0.000253838	0.000633725	51	0.00038503	0.000242134	0.000349106
51.5	0.000385749	0.000248114	0.000357294	50	0.000387702	0.000253617	0.00034302	51	0.000385884	0.000242591	0.000142551		51	0.000385749	0.000249705	0.000581066	49.75	0.000387728	0.000253834	0.000637708	51	0.00038503	0.000242134	0.000349106
51.75	0.000385754	0.000248175	0.000354552	50.25	0.0003877	0.000253613	0.000340368	51.25	0.000385712	0.000242694	0.000139387		51.25	0.000385751	0.000249778	0.000585851	50	0.000387729	0.000253832	0.000641719	51.25	0.000385027	0.000241931	0.000326988
52	0.00038576	0.000248238	0.000351772	50.5	0.0003877	0.000253611	0.000337673	51.5	0.000385527	0.000242804	0.000136141		51.5	0.000385754	0.000249852	0.000590664	50.25	0.00038773	0.000253828	0.000645622	51.5	0.000385023	0.000241672	0.000304068
52	0.00038576	0.000248238	0.000351772	50.75	0.000387698	0.000253607	0.000335016	51.75	0.000385403	0.00024285	0.000133022		51.75	0.000385757	0.000249923	0.00059544	50.5	0.000387732	0.000253825	0.000649543	51.75	0.000385019	0.000241411	0.000283444
52.25	0.000385765	0.000248299	0.000349002	51	0.000387698	0.000253602	0.000332316	52	0.000385328	0.00024284	0.000129826		52	0.00038576	0.000249995	0.000600235	50.75	0.000387732	0.000253821	0.000653347	52	0.000385015	0.000241084	0.000262453
52.5	0.000385771	0.000248359	0.00034619	51.25	0.000387698	0.000253599	0.000329657	52	0.000385328	0.00024284	0.000129826		52.25	0.000385762	0.000250063	0.000604995	51	0.000387734	0.000253818	0.000657148	52.25	0.000385012	0.000240759	0.000243877
52.75	0.000385776	0.000248419	0.00034339	51.5	0.000387697	0.000253594	0.00032695	52.25	0.000385273	0.000242802	0.000126758		52.5	0.000385766	0.000250133	0.000609781	51	0.000387734	0.000253818	0.000657148	52.5	0.000385007	0.000240356	0.000225284
53	0.000385783	0.00024848	0.00034055	51.75	0.000387695	0.000253589	0.000324282	52.5	0.000385231	0.000242742	0.000123616		52.75	0.000385769	0.000250198	0.000614513	51.25	0.000387734	0.000253815	0.000660831	52.75	0.000385005	0.000239962	0.000209074
53.25	0.000385788	0.000248538	0.000337718	52	0.000387695	0.000253584	0.000321569	52.75	0.000385199	0.000242666	0.000120606		53	0.000385773	0.000250266	0.000619281	51.5	0.000387735	0.000253812	0.000664503	53	0.000385002	0.000239479	0.000193088
53.5	0.000385796	0.000248596	0.000334847	52	0.000387695	0.000253584	0.000321569	53	0.000385173	0.000242568	0.000117525		53.25	0.000385777	0.00025033	0.000624013	51.75	0.000387735	0.000253808	0.000668047	53.25	0.000384999	0.000239009	0.000179325
53.75	0.000385802	0.000248654	0.000331985	52.25	0.000387694	0.000253578	0.000318895	53.25	0.00038515	0.00024246	0.000114576		53.5	0.00038578	0.000250394	0.000628766	52	0.000387736	0.000253804	0.00067158	53.5	0.000384995	0.00023844	0.000165916
54	0.00038581	0.000248713	0.000329081	52.5	0.000387693	0.000253573	0.000316174	53.5	0.000385132	0.00024233	0.000111562		53.75	0.000385783	0.000250455	0.000633462	52.25	0.000387737	0.0002538	0.000674983	53.75	0.000384992	0.000237893	0.000154482
54.25	0.000385819	0.000248769	0.000326189	52.75	0.000387692	0.000253566	0.000313492	53.75	0.000385116	0.000242188	0.000108682		54	0.000385788	0.000250516	0.000638196	52.5	0.000387737	0.000253798	0.000678365	54	0.000384989	0.000237239	0.000143429
54.5	0.000385827	0.000248826	0.000323251	53	0.000387692	0.000253557	0.00031076	54	0.000385103	0.000242022	0.000105742		54.25	0.000385791	0.000250574	0.000642875	52.75	0.000387737	0.000253794	0.000681619	54.25	0.000384987	0.000236611	0.000134059
54.75	0.000385833	0.00024888	0.000320323	53.25	0.000387689	0.000253548	0.000308067	54.25	0.000385089	0.000241844	0.000102936		54.5	0.000385795	0.000250633	0.000647582	53	0.000387738	0.000253792	0.00068486	54.5	0.000384982	0.00023587	0.000125031
55	0.000385842	0.000248936	0.000317352	53.5	0.000387689	0.000253537	0.000305324	54.5	0.00038508	0.000241639	0.000100077		54.75	0.0003858	0.000250689	0.000652231	53.25	0.000387738	0.000253786	0.000687986	54.75	0.00038498	0.000235164	0.000117386
55.25	0.00038585	0.000248989	0.000314392	53.75	0.000387687	0.000253527	0.000302619	54.75	0.00038507	0.00024142	9.7352e-05		55	0.000385804	0.000250746	0.0006569	53.5	0.000387738	0.000253785	0.000691097	55	0.000384978	0.000234336	0.000110014
55.5	0.000385858	0.000249044	0.000311384	54	0.000387687	0.000253515	0.000299863	55	0.000385062	0.00024117	9.458e-05		55.25	0.000385808	0.0002508	0.000661512	53.75	0.000387738	0.00025378	0.000694092	55.25	0.000384976	0.000233554	0.000103753
55.75	0.000385866	0.000249097	0.000308387	54.25	0.000387687	0.0002535	0.000297147	55.25	0.000385054	0.000240907	9.1942e-05		55.5	0.000385813	0.000250853	0.000666124	54	0.000387738	0.000253778	0.000697064	55.5	0.000384972	0.000232643	9.7681e-05
56	0.000385875	0.000249151	0.000305343	54.5	0.000387686	0.000253483	0.000294375	55.5	0.000385048	0.000240608	8.9261e-05		55.75	0.000385818	0.000250904	0.000670668	54.25	0.000387738	0.000253774	0.000699938	55.75	0.00038497	0.000231785	9.2497e-05
56.25	0.000385884	0.000249204	0.00030231	54.75	0.000387683	0.000253465	0.000291642	55.75	0.00038504	0.000240294	8.6717e-05		56	0.000385823	0.000250955	0.000675212	54.5	0.000387736	0.00025377	0.000702784	56	0.000384966	0.000230794	8.7429e-05
56.5	0.000385893	0.000249256	0.000299227	55	0.000387683	0.000253446	0.000288854	56	0.000385035	0.000239942	8.4134e-05		56.25	0.000385827	0.000251004	0.000679679	54.75	0.000387736	0.000253765	0.000705519	56.25	0.000384965	0.000229866	8.307e-05
56.75	0.000385899	0.000249306	0.000296152	55.25	0.00038768	0.000253424	0.000286103	56.25	0.000385029	0.000239575	8.1685e-05		56.5	0.000385832	0.000251052	0.000684136	55	0.000387737	0.000253762	0.000708211	56.5	0.000384962	0.000228802	7.8771e-05
57	0.000385911	0.000249357	0.00029303	55.5	0.000387679	0.000253399	0.000283295	56.5	0.000385025	0.000239166	7.9204e-05		56.75	0.000385837	0.000251098	0.000688505	55.25	0.000387735	0.000253757	0.000710778	56.75	0.00038496	0.000227807	7.5045e-05
57.25	0.000385919	0.000249407	0.000289915	55.75	0.000387679	0.000253374	0.000280525	56.75	0.000385019	0.000238743	7.6857e-05		57	0.000385843	0.000251143	0.000692834	55.5	0.000387736	0.000253754	0.00071326	57	0.000384956	0.000226674	7.1341e-05
57.5	0.000385929	0.000249455	0.000286749	56	0.000387677	0.000253346	0.000277695	57	0.000385016	0.000238274	7.4481e-05		57.25	0.000385847	0.000251187	0.000697076	55.75	0.000387735	0.000253749	0.000715566	57.25	0.000384955	0.000225618	6.811e-05
57.75	0.00038594	0.000249503	0.000283595	56	0.000387677	0.000253346	0.000277695	57.25	0.000385011	0.00023779	7.2237e-05		57.5	0.000385854	0.000251231	0.000701275	56	0.000387734	0.000253745	0.000717741	57.5	0.000384952	0.00022442	6.4874e-05
58	0.000385951	0.000249548	0.000280385	56.25	0.000387675	0.000253314	0.000274901	57.5	0.00038501	0.000237258	6.9971e-05		57.75	0.00038586	0.000251271	0.000705369	56.25	0.000387734	0.000253739	0.000719677	57.75	0.00038495	0.000223309	6.2034e-05
58.25	0.000385961	0.000249592	0.000277185	56.5	0.000387674	0.000253281	0.000272047	57.75	0.000385006	0.000236714	6.7832e-05		58	0.000385866	0.000251312	0.000709402	56.5	0.000387733	0.000253734	0.000721373	58	0.000384948	0.000222054	5.9178e-05
58.5	0.000385972	0.000249636	0.00027393	56.75	0.00038767	0.000253245	0.000269226	58	0.000385004	0.000236117	6.5674e-05		58.25	0.000385872	0.000251351	0.000713317	56.75	0.000387731	0.000253728	0.000722741	58.25	0.000384947	0.000220893	5.6659e-05
58.75	0.000385981	0.000249676	0.000270684	57	0.00038767	0.000253207	0.000266343	58.25	0.000385	0.000235511	6.3642e-05		58.5	0.000385879	0.000251389	0.000717162	57	0.000387731	0.000253722	0.000723747	58.5	0.000384941	0.000219588	5.4114e-05
59	0.000385993	0.000249715	0.000267383	57.25	0.000387666	0.000253167	0.000263493	58.5	0.000384998	0.000234851	6.1593e-05		58.75	0.000385885	0.000251425	0.00072088	57.25	0.000387732	0.000253715	0.000724303	58.75	0.000384941	0.000218381	5.1864e-05
59.25	0.000386001	0.000249751	0.000264089	57.5	0.000387664	0.000253124	0.000260577	58.75	0.000384995	0.000234183	5.9667e-05		58.75	0.000385885	0.000251425	0.00072088	57.5	0.00038773	0.000253709	0.000724331	59	0.00038494	0.000217033	4.9584e-05
59.5	0.000386013	0.000249785	0.000260739	57.75	0.000387663	0.00025308	0.000257695	59	0.000384994	0.000233458	5.7728e-05		59	0.000385892	0.000251461	0.000724517	57.75	0.000387729	0.0002537	0.000723781	59.25	0.000384939	0.000215787	4.7563e-05
59.75	0.000386023	0.000249818	0.000257396	58	0.00038766	0.000253033	0.000254742	59.25	0.000384992	0.000232729	5.5907e-05		59.25	0.000385898	0.000251494	0.000727998	58	0.000387729	0.000253692	0.000722519	59.5	0.000384933	0.0002144	4.5511e-05
60	0.000386033	0.000249847	0.000253994	58.25	0.000387656	0.000252984	0.000251821	59.5	0.000384992	0.000231942	5.4075e-05		59.5	0.000385906	0.000251529	0.000731365	58.25	0.000387727	0.000253682	0.000720531	59.5	0.000384933	0.0002144	4.5511e-05
60	0.000386033	0.000249847	0.000253994	58.5	0.000387654	0.000252933	0.00024883	59.75	0.000384989	0.000231153	5.2357e-05		59.75	0.000385913	0.00025156	0.000734577	58.5	0.000387727	0.000253673	0.00071764	59.75	0.000384934	0.000213121	4.369e-05
60.25	0.000386044	0.000249874	0.000250601	58.75	0.00038765	0.000252879	0.000245867	60	0.00038499	0.000230304	5.0631e-05		60	0.00038592	0.000251591	0.000737629	58.75	0.000387725	0.000253662	0.000713903	60	0.00038493	0.0002117	4.1838e-05
60.5	0.000386056	0.000249898	0.000247145	59	0.000387647	0.000252824	0.000242831	60	0.00038499	0.000230304	5.0631e-05		60.25	0.000385928	0.00025162	0.000740492	59	0.000387725	0.000253652	0.000709083	60.25	0.000384929	0.000210393	4.019e-05
60.75	0.000386066	0.00024992	0.000243698	59.25	0.000387643	0.000252768	0.000239824	60.25	0.000384987	0.000229458	4.9013e-05		60.5	0.000385936	0.000251649	0.000743155	59	0.000387725	0.000253652	0.000709083	60.5	0.000384927	0.000208945	3.8514e-05
61	0.000386077	0.000249938	0.000240187	59.5	0.000387638	0.000252709	0.000236738	60.5	0.000384989	0.000228552	4.7389e-05		60.75	0.000385943	0.000251676	0.000745561	59.25	0.000387725	0.00025364	0.000703325	60.75	0.000384927	0.000207616	3.7021e-05
61.25	0.000386085	0.000249952	0.000236683	59.75	0.000387631	0.000252649	0.000233681	60.75	0.000384988	0.000227651	4.5868e-05		61	0.000385951	0.000251702	0.000747707	59.5	0.000387724	0.000253628	0.000696338	61	0.000384922	0.000206145	3.5501e-05
61.5	0.000386098	0.000249967	0.000233116	60	0.000387625	0.000252587	0.000230542	61	0.000384989	0.000226689	4.4343e-05		61.25	0.000385959	0.000251727	0.000749514	59.75	0.000387723	0.000253614	0.000688373	61.25	0.000384923	0.000204796	3.4146e-05
61.75	0.000386108	0.000249979	0.000229554	60	0.000387625	0.000252587	0.000230542	61.25	0.000384987	0.000225735	4.2916e-05		61.5	0.000385967	0.000251752	0.000750971	60	0.000387721	0.000253601	0.000679088	61.5	0.00038492	0.000203308	3.2765e-05
62	0.000386118	0.000249985	0.000225925	60.25	0.000387617	0.000252524	0.000227432	61.5	0.00038499	0.00022472	4.1486e-05		61.75	0.000385973	0.000251773	0.000752014	60.25	0.00038772	0.000253585	0.000668865	61.75	0.000384921	0.000201944	3.1533e-05
62.25	0.000386127	0.00024999	0.000222302	60.5	0.00038761	0.000252459	0.000224237	61.75	0.000384989	0.000223719	4.0148e-05		62	0.000385983	0.000251796	0.000752581	60.5	0.00038772	0.000253571	0.000657309	62	0.000384915	0.000200443	3.0277e-05
62.5	0.000386137	0.000249993	0.000218609	60.75	0.0003876	0.000252394	0.000221069	62	0.000384991	0.000222655	3.8809e-05		62.25	0.000385993	0.000251817	0.00075262	60.75	0.000387719	0.000253554	0.000644917	62.25	0.000384916	0.000199068	2.9155e-05
62.75	0.000386145	0.000249992	0.000214921	61	0.000387588	0.000252327	0.000217812	62.25	0.00038499	0.000221609	3.7556e-05		62.5	0.000386	0.000251838	0.000752052	61	0.000387718	0.000253536	0.000631246	62.5	0.000384914	0.000197558	2.8011e-05
63	0.000386156	0.000249989	0.000211163	61.25	0.000387574	0.000252258	0.000214582	62.5	0.000384993	0.0002205	3.6302e-05		62.75	0.000386009	0.000251857	0.000750834	61.25	0.000387717	0.000253518	0.000616945	62.75	0.000384915	0.000196177	2.6988e-05
63.25	0.000386165	0.000249982	0.000207409	61.5	0.000387562	0.00025219	0.000211261	62.75	0.000384993	0.000219412	3.513e-05		63	0.000386018	0.000251876	0.000748866	61.5	0.000387716	0.000253497	0.000601507	63	0.00038491	0.00019466	2.5946e-05
63.5	0.000386175	0.000249972	0.00020358	61.75	0.000387546	0.000252121	0.000207965	63	0.000384996	0.000218262	3.3958e-05		63.25	0.000386028	0.000251893	0.000746139	61.75	0.000387714	0.000253477	0.000585689	63.25	0.000384912	0.000193275	2.5011e-05
63.75	0.000386183	0.000249959	0.000199757	62	0.000387531	0.00025205	0.000204573	63.25	0.000384996	0.000217135	3.2862e-05		63.5	0.000386038	0.00025191	0.000742532	62	0.000387714	0.000253455	0.000568951	63.5	0.000384908	0.000191756	2.4058e-05
64	0.000386193	0.000249941	0.000195855	62.25	0.000387515	0.000251979	0.000201208	63.5	0.000385002	0.000215949	3.1766e-05		63.75	0.000386048	0.000251925	0.000738067	62.25	0.000387712	0.000253432	0.000552136	63.75	0.000384908	0.000190368	2.3205e-05
64.25	0.000386201	0.00024992	0.000191958	62.5	0.000387497	0.000251905	0.000197743	63.75	0.000385002	0.000214788	3.0743e-05		63.75	0.000386048	0.000251925	0.000738067	62.5	0.00038771	0.000253409	0.000534661	63.75	0.000384908	0.000190368	2.3205e-05
64.5	0.000386209	0.000249894	0.000187981	62.75	0.000387478	0.000251831	0.000194304	64	0.000385005	0.000213566	2.9719e-05		64	0.000386059	0.00025194	0.000732611	62.75	0.00038771	0.000253384	0.000517446	64	0.000384905	0.00018885	2.2334e-05
64.75	0.000386214	0.000249863	0.000184005	63	0.000387462	0.000251756	0.000190762	64.25	0.000385006	0.000212375	2.8761e-05		64.25	0.000386067	0.000251952	0.000726231	63	0.000387707	0.000253357	0.000499866	64.25	0.000384907	0.000187463	2.1554e-05
65	0.000386222	0.000249831	0.000179947	63.25	0.000387443	0.000251679	0.000187244	64.5	0.000385011	0.000211123	2.7804e-05		64.5	0.000386077	0.000251965	0.000718788	63.25	0.000387705	0.000253329	0.000482846	64.5	0.000384902	0.000185948	2.0756e-05
65.25	0.000386227	0.000249793	0.000175891	63.5	0.000387427	0.0002516	0.000183621	64.75	0.000385012	0.000209903	2.6911e-05		64.75	0.000386088	0.000251977	0.000710405	63.5	0.000387704	0.000253301	0.000465765	64.75	0.000384906	0.000184565	2.0041e-05
65.5	0.000386232	0.00024975	0.000171745	63.75	0.000387409	0.000251521	0.000180022	65	0.000385016	0.000208624	2.6016e-05		65	0.000386099	0.000251988	0.000700953	63.75	0.000387703	0.000253271	0.000449496	65	0.000384901	0.000183054	1.9311e-05
65.75	0.000386235	0.000249704	0.000167601	64	0.000387393	0.000251437	0.000176311	65.25	0.000385018	0.00020738	2.5179e-05		65.25	0.000386109	0.000251997	0.000690594	63.75	0.000387703	0.000253271	0.000449496	65.25	0.000384903	0.000181676	1.8655e-05
66	0.000386239	0.000249653	0.000163366	64.25	0.000387376	0.000251353	0.000172627	65.5	0.000385023	0.000206077	2.4343e-05		65.5	0.00038612	0.000252006	0.000679194	64	0.000387701	0.00025324	0.000433419	65.5	0.000384897	0.000180172	1.7985e-05
66.25	0.00038624	0.000249598	0.000159129	64.5	0.000387361	0.000251266	0.000168827	65.75	0.000385025	0.000204811	2.3559e-05		65.75	0.000386132	0.000252014	0.000667024	64.25	0.000387699	0.000253208	0.000418353	65.75	0.000384901	0.000178801	1.7382e-05
66.5	0.000386242	0.000249538	0.000154796	64.75	0.000387343	0.000251176	0.000165051	66	0.000385032	0.000203487	2.2776e-05		66	0.000386142	0.000252022	0.000653916	64.5	0.000387696	0.000253173	0.000403671	66	0.000384897	0.000177306	1.6767e-05
66.75	0.000386239	0.000249476	0.000150458	65	0.000387328	0.000251083	0.000161157	66.25	0.000385032	0.000202202	2.2041e-05		66.25	0.000386153	0.000252027	0.00064019	64.75	0.000387694	0.000253138	0.000390098	66.25	0.0003849	0.000175944	1.6213e-05
67	0.000386242	0.00024941	0.000146022	65.25	0.000387313	0.000250989	0.000157289	66.5	0.000385037	0.000200859	2.1305e-05		66.5	0.000386165	0.000252033	0.000625712	65	0.000387691	0.0002531	0.000377029	66.5	0.000384895	0.00017446	1.5647e-05
67.25	0.000386239	0.000249341	0.000141578	65.5	0.000387297	0.00025089	0.000153296	66.75	0.000385039	0.000199558	2.0614e-05		66.75	0.000386176	0.000252037	0.000610827	65.25	0.000387688	0.000253062	0.00036508	66.75	0.000384898	0.000173106	1.5138e-05
67.5	0.000386238	0.000249266	0.000137029	65.75	0.000387278	0.00025079	0.000149328	67	0.000385045	0.0001982	1.9921e-05		67	0.000386186	0.000252043	0.000595411	65.5	0.000387683	0.00025302	0.000353672	67	0.000384893	0.000171632	1.4617e-05
67.75	0.000386236	0.000249189	0.000132473	66	0.000387264	0.000250686	0.000145232	67.25	0.000385047	0.000196883	1.9269e-05		67.25	0.000386197	0.000252045	0.000579858	65.75	0.000387681	0.000252978	0.000343322	67.25	0.000384897	0.000170291	1.4148e-05
68	0.000386234	0.000249107	0.000127804	66.25	0.000387244	0.000250579	0.000141159	67.5	0.000385053	0.000195511	1.8612e-05		67.5	0.000386205	0.000252047	0.000564008	66	0.000387676	0.000252933	0.000333502	67.5	0.00038489	0.000168829	1.3668e-05
68	0.000386234	0.000249107	0.000127804	66.5	0.000387228	0.000250468	0.000136955	67.75	0.000385055	0.000194182	1.7993e-05		67.75	0.000386217	0.000252048	0.000548285	66.25	0.00038767	0.000252887	0.000324623	67.75	0.000384896	0.000167498	1.3235e-05
68.25	0.000386229	0.000249019	0.000123127	66.75	0.000387209	0.000250356	0.000132774	68	0.000385062	0.000192796	1.7369e-05		68	0.000386226	0.00025205	0.000532514	66.5	0.000387664	0.000252839	0.000316211	68	0.00038489	0.000166051	1.2792e-05
68.5	0.000386227	0.000248925	0.000118333	67	0.000387191	0.000250238	0.000128455	68	0.000385062	0.000192796	1.7369e-05		68.25	0.000386236	0.000252048	0.000517126	66.75	0.000387657	0.00025279	0.000308609	68.25	0.000384893	0.000164732	1.2393e-05
68.75	0.000386222	0.000248823	0.00011353	67.25	0.000387169	0.000250116	0.000124162	68.25	0.000385064	0.000191457	1.6777e-05		68.5	0.000386245	0.000252048	0.000501917	67	0.000387647	0.000252738	0.000301387	68.5	0.000384887	0.000163299	1.1983e-05
69	0.000386218	0.00024871	0.000108605	67.5	0.000387149	0.000249989	0.000119725	68.5	0.000385072	0.000190059	1.6176e-05		68.75	0.000386254	0.000252045	0.000487301	67.25	0.000387637	0.000252682	0.000294839	68.75	0.000384893	0.000161993	1.1615e-05
69.25	0.00038621	0.000248584	0.000103673	67.75	0.000387126	0.000249858	0.000115313	68.75	0.000385072	0.000188707	1.5604e-05		69	0.000386262	0.000252041	0.000473047	67.5	0.000387624	0.000252625	0.000288586	69	0.000384886	0.000160574	1.1236e-05
69.5	0.000386208	0.000248438	9.8621e-05	68	0.000387107	0.000249718	0.000110754	69	0.00038508	0.000187299	1.502e-05		69.25	0.00038627	0.000252036	0.000459534	67.75	0.000387613	0.000252566	0.000282885	69.25	0.000384891	0.000159282	1.0894e-05
69.75	0.000386201	0.000248267	9.3569e-05	68	0.000387107	0.000249718	0.000110754	69.25	0.000385082	0.000185934	1.4461e-05		69.5	0.000386279	0.00025203	0.000446531	68	0.000387597	0.000252503	0.000277398	69.5	0.000384884	0.000157877	1.0545e-05
70	0.000386196	0.000248056	8.8406e-05	68.25	0.000387082	0.000249571	0.000106223	69.5	0.000385089	0.00018451	1.3887e-05		69.75	0.000386287	0.000252024	0.000434319	68.25	0.000387583	0.000252441	0.000272357	69.75	0.000384889	0.0001566	1.0228e-05
70.25	0.000386188	0.000247796	8.326e-05	68.5	0.000387062	0.00024941	0.000101542	69.75	0.000385092	0.000183129	1.3333e-05		70	0.000386294	0.000252015	0.000422691	68.5	0.000387565	0.000252374	0.000267468	70	0.000384882	0.000155212	9.904e-06
70.5	0.000386182	0.000247464	7.8027e-05	68.75	0.000387037	0.000249236	9.6894e-05	70	0.000385101	0.000181683	1.2762e-05		70.25	0.000386302	0.000252004	0.000411884	68.75	0.000387549	0.000252306	0.000262942	70.25	0.000384888	0.000153947	9.61e-06
70.75	0.000386173	0.000247042	7.2845e-05	69	0.000387014	0.000249036	9.2097e-05	70.25	0.000385102	0.000180275	1.2208e-05		70.5	0.000386308	0.000251993	0.000401649	69	0.000387531	0.000252237	0.000258516	70.5	0.000384878	0.000152574	9.31e-06
71	0.000386165	0.000246493	6.7619e-05	69.25	0.000386985	0.000248813	8.7345e-05	70.5	0.000385112	0.000178796	1.1633e-05		70.75	0.000386314	0.00025198	0.000392196	69.25	0.000387515	0.000252169	0.00025439	70.75	0.000384884	0.000151323	9.038e-06
71.25	0.000386153	0.000245792	6.2498e-05	69.5	0.000386959	0.000248545	8.2457e-05	70.75	0.000385116	0.000177345	1.1074e-05		71	0.000386318	0.000251964	0.000383288	69.5	0.000387495	0.000252098	0.000250324	71	0.000384875	0.000149966	8.758e-06
71.5	0.000386143	0.000244886	5.7397e-05	69.75	0.000386925	0.000248228	7.7635e-05	71	0.000385125	0.000175809	1.0492e-05		71.25	0.000386324	0.000251948	0.000375068	69.75	0.000387482	0.000252028	0.000246515	71.25	0.000384881	0.000148729	8.506e-06
71.75	0.000386127	0.00024375	5.2472e-05	70	0.000386893	0.000247833	7.2702e-05	71.25	0.000385129	0.000174291	9.926e-06		71.5	0.000386327	0.000251931	0.000367332	70	0.000387463	0.000251959	0.000242736	71.5	0.000384871	0.000147388	8.246e-06
72	0.000386116	0.000242316	4.7645e-05	70.25	0.000386856	0.000247348	6.7871e-05	71.5	0.000385141	0.000172665	9.34e-06		71.75	0.000386331	0.000251911	0.000360203	70.25	0.000387448	0.000251893	0.000239177	71.75	0.000384878	0.000146166	8.012e-06
72.25	0.000386098	0.000240569	4.3067e-05	70.5	0.000386819	0.000246729	6.2972e-05	71.75	0.000385145	0.000171037	8.772e-06		72	0.000386334	0.00025189	0.000353473	70.5	0.000387429	0.000251827	0.00023563	72	0.000384866	0.000144841	7.771e-06
72.5	0.000386082	0.000238429	3.8662e-05	70.75	0.000386778	0.000245966	5.8229e-05	72	0.000385157	0.000169272	8.187e-06		72.25	0.000386338	0.000251868	0.000347246	70.75	0.000387415	0.000251763	0.000232276	72.25	0.000384872	0.000143634	7.552e-06
72.75	0.00038606	0.000235903	3.4567e-05	71	0.000386741	0.000244994	5.348e-05	72.25	0.000385161	0.000167479	7.624e-06		72.25	0.000386338	0.000251868	0.000347246	71	0.000387397	0.000251701	0.000228922	72.25	0.000384872	0.000143634	7.552e-06
73	0.00038604	0.000232908	3.0702e-05	71.25	0.000386697	0.000243811	4.8948e-05	72.5	0.000385177	0.00016551	7.051e-06		72.5	0.000386339	0.000251845	0.000341343	71.25	0.000387383	0.000251643	0.000225742	72.5	0.00038486	0.000142324	7.327e-06
73.25	0.000386012	0.000229482	2.7177e-05	71.5	0.000386659	0.000242333	4.448e-05	72.75	0.000385182	0.00016348	6.505e-06		72.75	0.000386342	0.000251819	0.000335854	71.5	0.000387364	0.000251586	0.00022255	72.75	0.000384865	0.000141131	7.123e-06
73.5	0.000385989	0.000225533	2.3911e-05	71.75	0.000386612	0.000240577	4.029e-05	73	0.000385199	0.000161221	5.958e-06		73	0.000386341	0.000251794	0.000330616	71.75	0.00038735	0.000251531	0.000219518	73	0.000384851	0.000139837	6.914e-06
73.75	0.000385958	0.000221136	2.0985e-05	72	0.000386573	0.000238442	3.6232e-05	73.25	0.000385206	0.000158861	5.446e-06		73.25	0.000386342	0.000251766	0.000325716	72	0.00038733	0.000251477	0.000216466	73.25	0.000384858	0.00013866	6.723e-06
74	0.000385929	0.000216186	1.8317e-05	72	0.000386573	0.000238442	3.6232e-05	73.5	0.000385224	0.000156209	4.937e-06		73.5	0.00038634	0.000251738	0.000321008	72.25	0.000387318	0.000251425	0.000213564	73.5	0.000384843	0.000137381	6.528e-06
74.25	0.000385894	0.000210795	1.5959e-05	72.25	0.000386526	0.000235978	3.2495e-05	73.75	0.000385231	0.000153409	4.471e-06		73.75	0.000386338	0.000251708	0.000316575	72.5	0.000387298	0.000251374	0.000210639	73.75	0.000384848	0.000136216	6.351e-06
74.5	0.00038586	0.000204836	1.3837e-05	72.5	0.000386485	0.000233063	2.8941e-05	74	0.000385249	0.000150243	4.016e-06		74	0.000386334	0.000251677	0.000312286	72.75	0.000387284	0.000251323	0.00020785	74	0.000384833	0.000134955	6.168e-06
74.75	0.000385818	0.00019845	1.1984e-05	72.75	0.000386437	0.00022979	2.5727e-05	74.25	0.000385257	0.000146878	3.605e-06		74.25	0.000386334	0.000251646	0.000308224	73	0.000387263	0.000251273	0.000205037	74.25	0.000384839	0.000133805	6.002e-06
75	0.00038578	0.000191486	1.0331e-05	73	0.000386398	0.00022602	2.2719e-05	74.5	0.000385273	0.000143054	3.209e-06		74.5	0.000386329	0.000251612	0.000304271	73.25	0.000387249	0.000251223	0.000202354	74.5	0.00038482	0.000132557	5.831e-06
75.25	0.000385731	0.000184102	8.9e-06	73.25	0.000386349	0.000221889	2.0043e-05	74.75	0.000385278	0.000138978	2.859e-06		74.75	0.000386326	0.000251577	0.000300506	73.25	0.000387249	0.000251223	0.000202354	74.75	0.000384827	0.000131421	5.676e-06
75.5	0.000385688	0.00017612	7.633e-06	73.5	0.000386311	0.000217231	1.7576e-05	75	0.000385294	0.000134339	2.529e-06		75	0.00038632	0.00025154	0.000296822	73.5	0.000387226	0.000251172	0.000199642	75	0.000384809	0.000130189	5.517e-06
75.75	0.000385637	0.000167716	6.54e-06	73.75	0.000386261	0.000212231	1.5408e-05	75.25	0.000385294	0.000129393	2.24e-06		75.25	0.000386317	0.000251501	0.000293298	73.75	0.000387209	0.000251121	0.000197053	75.25	0.000384813	0.000129066	5.372e-06
76	0.000385586	0.000158671	5.578e-06	74	0.000386213	0.000206687	1.3432e-05	75.5	0.000385304	0.000123765	1.971e-06		75.5	0.00038631	0.00025146	0.000289835	74	0.000387183	0.000251068	0.000194433	75.5	0.000384793	0.000127849	5.222e-06
76.25	0.000385525	0.000149178	4.753e-06	74.25	0.000386154	0.000200825	1.1715e-05	75.75	0.000385289	0.000117777	1.739e-06		75.75	0.000386305	0.000251417	0.00028651	74.25	0.000387166	0.000251016	0.000191931	75.75	0.000384799	0.000126739	5.086e-06
76.5	0.000385457	0.000138981	4.028e-06	74.5	0.000386103	0.000194407	1.0162e-05	76	0.000385269	0.000110989	1.524e-06		76	0.000386297	0.000251371	0.000283232	74.5	0.00038714	0.00025096	0.000189399	76	0.000384775	0.000125536	4.946e-06
76.75	0.000385348	0.000128301	3.407e-06	74.75	0.000386038	0.000187692	8.823e-06	76	0.000385269	0.000110989	1.524e-06		76.25	0.000386292	0.000251323	0.000280076	74.75	0.000387123	0.000250905	0.000186976	76.25	0.000384781	0.000124439	4.819e-06
77	0.000385163	0.000116864	2.864e-06	75	0.00038598	0.000180402	7.62e-06	76.25	0.000385192	0.000103809	1.341e-06		76.5	0.000386283	0.000251272	0.000276956	75	0.000387099	0.000250849	0.000184523	76.5	0.000384758	0.00012325	4.688e-06
77.25	0.000384786	0.000104974	2.4e-06	75.25	0.000385908	0.000172825	6.588e-06	76.5	0.000385037	9.5746e-05	1.172e-06		76.75	0.000386277	0.000251218	0.000273946	75	0.000387099	0.000250849	0.000184523	76.75	0.000384764	0.000122166	4.568e-06
77.5	0.00038404	9.243e-05	1.994e-06	75.5	0.000385841	0.000164639	5.664e-06	76.75	0.000384698	8.7355e-05	1.027e-06		77	0.000386266	0.00025116	0.000270962	75.25	0.000387082	0.000250792	0.000182176	77	0.000384738	0.000120991	4.444e-06
77.75	0.000382594	7.9731e-05	1.649e-06	75.75	0.000385758	0.000156165	4.874e-06	77	0.000384035	7.8143e-05	8.93e-07		77.25	0.000386259	0.000251101	0.000268078	75.5	0.000387052	0.000250734	0.000179796	77.25	0.000384744	0.000119918	4.332e-06
78	0.000379945	6.6881e-05	1.348e-06	76	0.00038568	0.000147027	4.17e-06	77.25	0.000382825	6.888e-05	7.79e-07		77.5	0.000386246	0.000251038	0.000265215	75.75	0.00038703	0.000250676	0.000177518	77.5	0.000384718	0.000118756	4.215e-06
78.25	0.000375493	5.4615e-05	1.092e-06	76.25	0.000385576	0.00013758	3.568e-06	77.5	0.000380707	5.9153e-05	6.72e-07		77.75	0.000386236	0.000250971	0.000262444	76	0.000386993	0.000250614	0.000175207	77.75	0.000384724	0.000117695	4.11e-06
78.5	0.000368381	4.3067e-05	8.71e-07	76.5	0.000385455	0.000127404	3.033e-06	77.75	0.000377371	4.9921e-05	5.79e-07		78	0.000386222	0.000250901	0.00025969	76.25	0.000386967	0.000250552	0.000172995	78	0.000384695	0.000116544	4e-06
78.75	0.00035792	3.2917e-05	6.84e-07	76.75	0.00038526	0.000116907	2.577e-06	78	0.000372183	4.0834e-05	4.92e-07		78.25	0.000386211	0.000250828	0.000257022	76.5	0.000386928	0.000250486	0.000170751	78.25	0.000384703	0.000115493	3.901e-06
79	0.000342911	2.4131e-05	5.22e-07	77	0.000384939	0.000105654	2.172e-06	78.25	0.000364966	3.2814e-05	4.15e-07		78.5	0.000386192	0.000250749	0.000254365	76.75	0.000386899	0.000250417	0.000168602	78.5	0.000384675	0.000114353	3.798e-06
79.25	0.000322495	1.7002e-05	3.87e-07	77.25	0.00038434	9.4175e-05	1.829e-06	78.5	0.000354805	2.5457e-05	3.43e-07		78.75	0.000386177	0.000250668	0.000251788	77	0.000386854	0.000250343	0.000166418	78.75	0.000384684	0.000113312	3.704e-06
79.5	0.000293832	1.1235e-05	2.71e-07	77.5	0.000383239	8.2118e-05	1.523e-06	78.75	0.000341839	1.9403e-05	2.79e-07		79	0.000386156	0.000250581	0.000249222	77.25	0.000386824	0.000250268	0.000164327	79	0.000384653	0.000112183	3.608e-06
79.75	0.000252939	6.769e-06	1.73e-07	77.75	0.000381274	7.0225e-05	1.264e-06	79	0.000324554	1.4171e-05	2.2e-07		79.25	0.000386139	0.000250492	0.000246731	77.5	0.000386776	0.000250187	0.000162203	79.25	0.000384663	0.000111151	3.518e-06
80	0.00022676	4.717e-06	1.26e-07	78	0.000377913	5.8313e-05	1.035e-06	79.25	0.000303129	1.0085e-05	1.68e-07		79.5	0.000386113	0.000250396	0.000244248	77.75	0.000386743	0.000250105	0.000160167	79.5	0.000384629	0.000110031	3.427e-06
				78.25	0.000372634	4.7282e-05	8.42e-07	79.5	0.000273946	6.692e-06	1.19e-07		79.75	0.000386092	0.000250298	0.000241836	78	0.000386692	0.000250018	0.000158098	79.75	0.000384637	0.000109007	3.344e-06
				78.5	0.000364588	3.7002e-05	6.71e-07	79.75	0.00023582	4.11e-06	7.8e-08		80	0.000386061	0.000250194	0.000239429	78.25	0.000386656	0.00024993	0.000156113	80	0.0003846	0.000107895	3.258e-06
				78.75	0.000353339	2.8205e-05	5.29e-07	80	0.000208918	2.82e-06	5.7e-08		80.25	0.000386035	0.000250087	0.00023709	78.5	0.000386601	0.000249837	0.000154097	80.25	0.000384609	0.000106879	3.179e-06
				79	0.000337627	2.0607e-05	4.05e-07						80.5	0.000385999	0.000249973	0.000234755	78.75	0.000386568	0.000249745	0.000152163	80.5	0.000384568	0.000105774	3.098e-06
				79.25	0.000316943	1.455e-05	3.01e-07						80.75	0.00038597	0.000249858	0.000232484	79	0.000386518	0.000249649	0.000150195	80.75	0.000384574	0.000104765	3.022e-06
				79.5	0.000288212	9.61e-06	2.1e-07						80.75	0.00038597	0.000249858	0.000232484	79.25	0.000386488	0.000249555	0.000148308	80.75	0.000384574	0.000104765	3.022e-06
				79.75	0.00024857	5.82e-06	1.35e-07						81	0.000385929	0.000249735	0.000230216	79.5	0.000386437	0.000249456	0.000146386	81	0.000384529	0.000103668	2.945e-06
				80	0.00022211	4.024e-06	9.7e-08						81.25	0.000385894	0.000249611	0.000228008	79.75	0.000386404	0.000249361	0.000144543	81.25	0.000384534	0.000102662	2.875e-06
													81.5	0.000385846	0.000249479	0.000225802	80	0.000386348	0.000249262	0.000142665	81.5	0.000384479	0.000101572	2.802e-06
													81.75	0.000385808	0.000249343	0.000223656	80.25	0.000386312	0.000249165	0.000140864	81.75	0.000384479	0.000100572	2.735e-06
													82	0.000385755	0.000249202	0.00022151	80.5	0.000386251	0.000249065	0.000139028	82	0.000384417	9.9485e-05	2.666e-06
													82.25	0.000385713	0.000249057	0.000219421	80.75	0.000386212	0.000248965	0.000137267	82.25	0.000384413	9.8489e-05	2.602e-06
													82.5	0.000385656	0.000248902	0.00021733	80.75	0.000386212	0.000248965	0.000137267	82.5	0.000384339	9.7407e-05	2.537e-06
													82.75	0.000385613	0.000248744	0.000215296	81	0.000386143	0.000248856	0.000135474	82.75	0.000384327	9.6413e-05	2.477e-06
													83	0.000385558	0.000248576	0.000213262	81.25	0.000386097	0.000248749	0.000133752	83	0.000384243	9.5333e-05	2.415e-06
													83.25	0.000385509	0.000248401	0.00021128	81.5	0.00038602	0.00024863	0.000131998	83.25	0.000384222	9.434e-05	2.358e-06
													83.5	0.000385452	0.000248216	0.000209297	81.75	0.000385969	0.000248512	0.000130314	83.5	0.000384124	9.3262e-05	2.298e-06
													83.75	0.000385395	0.000248025	0.000207365	82	0.000385883	0.000248381	0.000128599	83.75	0.000384085	9.2267e-05	2.245e-06
													84	0.000385334	0.000247822	0.000205432	82.25	0.000385824	0.000248248	0.000126952	84	0.000383973	9.1187e-05	2.189e-06
													84.25	0.000385221	0.000247608	0.000203547	82.5	0.000385729	0.000248101	0.000125274	84.25	0.000383857	9.0195e-05	2.137e-06
													84.5	0.000385206	0.000247386	0.000201661	82.75	0.000385665	0.000247953	0.000123664	84.5	0.000383797	8.911e-05	2.084e-06
													84.75	0.000386257	0.000248193	0.000200534	83	0.000385561	0.000247789	0.000122023	84.75	0.000388718	8.9383e-05	2.056e-06
													85	0.000384581	0.000247149	0.000198914	83.25	0.000385486	0.000247623	0.000120448	85	0.000380751	8.718e-05	1.992e-06
																	83.5	0.000385377	0.000247441	0.000118842
																	83.75	0.000385289	0.000247258	0.0001173
																	84	0.000385173	0.000247056	0.000115728
																	84.25	0.00038503	0.000246853	0.000114219
																	84.5	0.000384991	0.000246639	0.00011268
																	84.75	0.000387147	0.000248473	0.000111925
																	85	0.0003839	0.000246382	0.000110318

## Sheet: Fig 10(a)
		ROI
R (m)	Ir (mm/h)	DTC=4.25	DTC=15.5
3000	1.5	0.0183773	0.0550533
6000	1.5	0.00803705	0.026689
9000	1.5	0.00637884	0.0181362
3000	4.65	0.0165627	0.0545019
6000	4.65	0.00760503	0.0269885
9000	4.65	0.00567416	0.0183215
3000	7.8	0.0156086	0.0533331
6000	7.8	0.00737115	0.0262053
9000	7.8	0.00524767	0.0174554
3000	10.2	0.0160446	0.0570976
6000	10.2	0.00768946	0.028251
9000	10.2	0.00543104	0.0187075
3000	1.5	-0.0134341	-0.0368648
6000	1.5	-0.00746749	-0.0189625
9000	1.5	-0.00417554	-0.012468
3000	4.65	-0.0121914	-0.0357203
6000	4.65	-0.00644479	-0.0178597
9000	4.65	-0.00387118	-0.0116138
3000	7.8	-0.0116708	-0.0361824
6000	7.8	-0.00601324	-0.018436
9000	7.8	-0.0038149	-0.0123002
3000	10.2	-0.0117793	-0.0368141
6000	10.2	-0.00598588	-0.0185843
9000	10.2	-0.00377353	-0.0110944

## Sheet: Fig 10(b)
		ROI
ig	ih	TXD=0.55	TXD=1.2
0.005	-0.02	0.0469482	0.0471263
0.015	-0.02	0.046725	0.0471263
0.03	-0.02	0.0465848	0.0469818
0.045	-0.02	0.0466003	0.0464572
0.005	0.04	0.00722464	0.00741537
0.015	0.04	0.00719069	0.00738425
0.03	0.04	0.006792	0.00692
0.045	0.04	0.00489006	0.00496
0.005	0.06	0.00538095	0.00552825
0.015	0.06	0.005232	0.0054926
0.03	0.06	0.005092	0.00536945
0.045	0.06	0.00470715	0.00470715

## Sheet: Fig 11(a)
		ROI
1/p	Ir	DTC=4.25	DTC=15.5
200	1.5	0.693968	0.377909
250	1.5	0.800795	0.414254
330	1.5	0.860542	0.468163
200	4.65	0.8374	0.427117
250	4.65	0.971729	0.470201
330	4.65	1.04932	0.531676
200	7.8	0.921794	0.460669
250	7.8	1.07872	0.508163
330	7.8	1.17115	0.577723
200	10.2	1.06026	0.540656
250	10.2	1.23134	0.598226
330	10.2	1.33574	0.673692

## Sheet: Fig 11(b)
		ROI
ig	ih	TXD=0.55	TXD=1.2
0.03	-0.02	0.577723	0.592017
-0.03	-0.02	0.46962	0.478323
0.045	-0.02	0.488533	0.486431
-0.045	-0.02	0.367279	0.361785
0.03	0.04	3.04459	3.03518
-0.03	0.04	2.76746	2.74701
0.03	0.06	3.09749	3.03518
-0.03	0.06	2.81674	2.74701
0.045	0.04	2.32457	2.31695
-0.045	0.04	2.05375	2.03881
0.045	0.06	2.81567	2.80742
-0.045	0.06	2.50485	2.48815

## Sheet: Fig 12(a)
Road Alignments	Ir (mm/h)	Dr (min)
i_0.02_0.005_0.55	4.65	27.75
i_0.06_0.045_0.55
i_0.02_0.005_0.55	7.8	2.95
i_0.06_0.045_0.55	7.8	2.97
i_0.02_0.005_0.55	10.2	2.27
i_0.06_0.045_0.55	10.2	2.27

[truncated: 5 more sheets: Fig 12(b）, Fig 13(a), Fig 13(b), Fig 13(c), Fig 13(d)]
